# Supplementary material for: Accuracy of haplotype estimation and whole genome imputation affects complex trait analyses in complex biobanks
Source: Commun Biol. 2023 Jan 26;6:101. doi: 10.1038/s42003-023-04477-y (PMC9876938; doi:10.1038/s42003-023-04477-y)
Supplement: Supplementary file 4 — Supplementary Data 1 [file 42003_2023_4477_MOESM4_ESM.xlsx]

## Sheet: Sheet1
Genome wide Switch Error Rates
PROTOCOL	METHOD	PARAMETERS	SER%
COHORT2012	BEAGLE5	PhaseStates560	0.2991
COHORT2015i	BEAGLE5	PhaseStates560	0.3077
COHORT2012	BEAGLE5	PhaseStates280	0.308
COHORT2015i	BEAGLE5	PhaseStates280	0.3147
COHORT2012	SHAPEIT4.1.2	PbwtDepth8	0.294
COHORT2015i	SHAPEIT4.1.2	PbwtDepth8	0.2745
COHORT2012	SHAPEIT4.1.2	PbwtDepth4	0.3317
COHORT2015i	SHAPEIT4.1.2	PbwtDepth4	0.3133
COHORT2012	EAGLE2.4.1	Kpbwt20000	0.5504
COHORT2015i	EAGLE2.4.1	Kpbwt20000	0.7651
COHORT2012	EAGLE2.4.1	Kpbwt10000	0.6331
COHORT2015i	EAGLE2.4.1	Kpbwt10000	0.9454
COHORT2012	CONSENSUS	High Resolution	0.2534
COHORT2015i	CONSENSUS	High Resolution	0.2593
COHORT2012	CONSENSUS	Default	0.2624
COHORT2015i	CONSENSUS	Default	0.2689
INTERSECTION	BEAGLE5	PhaseStates560	0.4554
INTERSECTION	BEAGLE5	PhaseStates280	0.4995
INTERSECTION	SHAPEIT4.1.2	PbwtDepth8	0.4715
INTERSECTION	SHAPEIT4.1.2	PbwtDepth4	0.632
INTERSECTION	EAGLE2.4.1	Kpbwt20000	0.9204
INTERSECTION	EAGLE2.4.1	Kpbwt10000	1.0372
INTERSECTION	CONSENSUS	High Resolution	0.3773
INTERSECTION	CONSENSUS	Default	0.435
UNION	BEAGLE5	PhaseStates560	0.1743
UNION	BEAGLE5	PhaseStates280	0.1918
UNION	SHAPEIT4.1.2	PbwtDepth8	0.2192
UNION	SHAPEIT4.1.2	PbwtDepth4	0.2444
UNION	EAGLE2.4.1	Kpbwt20000	0.5831
UNION	EAGLE2.4.1	Kpbwt10000	0.7692
UNION	CONSENSUS	High Resolution	0.5513
UNION	CONSENSUS	Default	0.6137
TWOSTAGE	BEAGLE5	PhaseStates560	0.2323
TWOSTAGE	BEAGLE5	PhaseStates280	0.2373
TWOSTAGE	SHAPEIT4.1.2	PbwtDepth8	0.1737
TWOSTAGE	SHAPEIT4.1.2	PbwtDepth4	0.1904
TWOSTAGE	EAGLE2.4.1	Kpbwt20000	0.4706
TWOSTAGE	EAGLE2.4.1	Kpbwt10000	0.5497
TWOSTAGE	CONSENSUS	High Resolution	0.189
TWOSTAGE	CONSENSUS	Default	0.1912
