# Supplementary material for: Accuracy of haplotype estimation and whole genome imputation affects complex trait analyses in complex biobanks
Source: Commun Biol. 2023 Jan 26;6:101. doi: 10.1038/s42003-023-04477-y (PMC9876938; doi:10.1038/s42003-023-04477-y)
Supplement: Supplementary file 5 — Supplementary Data 2 [file 42003_2023_4477_MOESM5_ESM.xlsx]

## Sheet: Switch error rates by chrom
# Switch Error Rates By Chromosome
PROTOCOL	TOOL	PARAMETERS	CHR	SER
COHORT2012	BEAGLE5	PhaseStates560	1	0.3093
COHORT2012	BEAGLE5	PhaseStates560	2	0.2328
COHORT2012	BEAGLE5	PhaseStates560	3	0.2581
COHORT2012	BEAGLE5	PhaseStates560	4	0.2275
COHORT2012	BEAGLE5	PhaseStates560	5	0.2778
COHORT2012	BEAGLE5	PhaseStates560	6	0.2012
COHORT2012	BEAGLE5	PhaseStates560	7	0.2293
COHORT2012	BEAGLE5	PhaseStates560	8	0.2432
COHORT2012	BEAGLE5	PhaseStates560	9	0.3757
COHORT2012	BEAGLE5	PhaseStates560	10	0.2758
COHORT2012	BEAGLE5	PhaseStates560	11	0.28
COHORT2012	BEAGLE5	PhaseStates560	12	0.2673
COHORT2012	BEAGLE5	PhaseStates560	13	0.2485
COHORT2012	BEAGLE5	PhaseStates560	14	0.2814
COHORT2012	BEAGLE5	PhaseStates560	15	0.4269
COHORT2012	BEAGLE5	PhaseStates560	16	0.3655
COHORT2012	BEAGLE5	PhaseStates560	17	0.4982
COHORT2012	BEAGLE5	PhaseStates560	18	0.3489
COHORT2012	BEAGLE5	PhaseStates560	19	0.7299
COHORT2012	BEAGLE5	PhaseStates560	20	0.3986
COHORT2012	BEAGLE5	PhaseStates560	21	0.4632
COHORT2012	BEAGLE5	PhaseStates560	22	0.632
COHORT2015i	BEAGLE5	PhaseStates560	1	0.2652
COHORT2015i	BEAGLE5	PhaseStates560	2	0.2631
COHORT2015i	BEAGLE5	PhaseStates560	3	0.2553
COHORT2015i	BEAGLE5	PhaseStates560	4	0.2792
COHORT2015i	BEAGLE5	PhaseStates560	5	0.2625
COHORT2015i	BEAGLE5	PhaseStates560	6	0.1917
COHORT2015i	BEAGLE5	PhaseStates560	7	0.2459
COHORT2015i	BEAGLE5	PhaseStates560	8	0.2718
COHORT2015i	BEAGLE5	PhaseStates560	9	0.3644
COHORT2015i	BEAGLE5	PhaseStates560	10	0.2666
COHORT2015i	BEAGLE5	PhaseStates560	11	0.2388
COHORT2015i	BEAGLE5	PhaseStates560	12	0.2459
COHORT2015i	BEAGLE5	PhaseStates560	13	0.2665
COHORT2015i	BEAGLE5	PhaseStates560	14	0.3257
COHORT2015i	BEAGLE5	PhaseStates560	15	0.4697
COHORT2015i	BEAGLE5	PhaseStates560	16	0.4223
COHORT2015i	BEAGLE5	PhaseStates560	17	0.4995
COHORT2015i	BEAGLE5	PhaseStates560	18	0.3334
COHORT2015i	BEAGLE5	PhaseStates560	19	0.9439
COHORT2015i	BEAGLE5	PhaseStates560	20	0.4649
COHORT2015i	BEAGLE5	PhaseStates560	21	0.3993
COHORT2015i	BEAGLE5	PhaseStates560	22	0.6673
COHORT2012	BEAGLE5	PhaseStates280	1	0.2933
COHORT2012	BEAGLE5	PhaseStates280	2	0.2576
COHORT2012	BEAGLE5	PhaseStates280	3	0.264
COHORT2012	BEAGLE5	PhaseStates280	4	0.2253
COHORT2012	BEAGLE5	PhaseStates280	5	0.2987
COHORT2012	BEAGLE5	PhaseStates280	6	0.2193
COHORT2012	BEAGLE5	PhaseStates280	7	0.2466
COHORT2012	BEAGLE5	PhaseStates280	8	0.2398
COHORT2012	BEAGLE5	PhaseStates280	9	0.4037
COHORT2012	BEAGLE5	PhaseStates280	10	0.2758
COHORT2012	BEAGLE5	PhaseStates280	11	0.2815
COHORT2012	BEAGLE5	PhaseStates280	12	0.2631
COHORT2012	BEAGLE5	PhaseStates280	13	0.2946
COHORT2012	BEAGLE5	PhaseStates280	14	0.2992
COHORT2012	BEAGLE5	PhaseStates280	15	0.409
COHORT2012	BEAGLE5	PhaseStates280	16	0.3392
COHORT2012	BEAGLE5	PhaseStates280	17	0.5083
COHORT2012	BEAGLE5	PhaseStates280	18	0.3462
COHORT2012	BEAGLE5	PhaseStates280	19	0.7547
COHORT2012	BEAGLE5	PhaseStates280	20	0.4358
COHORT2012	BEAGLE5	PhaseStates280	21	0.4408
COHORT2012	BEAGLE5	PhaseStates280	22	0.7296
COHORT2015i	BEAGLE5	PhaseStates280	1	0.2804
COHORT2015i	BEAGLE5	PhaseStates280	2	0.2575
COHORT2015i	BEAGLE5	PhaseStates280	3	0.262
COHORT2015i	BEAGLE5	PhaseStates280	4	0.2739
COHORT2015i	BEAGLE5	PhaseStates280	5	0.2767
COHORT2015i	BEAGLE5	PhaseStates280	6	0.1913
COHORT2015i	BEAGLE5	PhaseStates280	7	0.2487
COHORT2015i	BEAGLE5	PhaseStates280	8	0.2738
COHORT2015i	BEAGLE5	PhaseStates280	9	0.3679
COHORT2015i	BEAGLE5	PhaseStates280	10	0.2784
COHORT2015i	BEAGLE5	PhaseStates280	11	0.2388
COHORT2015i	BEAGLE5	PhaseStates280	12	0.2491
COHORT2015i	BEAGLE5	PhaseStates280	13	0.2919
COHORT2015i	BEAGLE5	PhaseStates280	14	0.3217
COHORT2015i	BEAGLE5	PhaseStates280	15	0.4486
COHORT2015i	BEAGLE5	PhaseStates280	16	0.4378
COHORT2015i	BEAGLE5	PhaseStates280	17	0.5075
COHORT2015i	BEAGLE5	PhaseStates280	18	0.3973
COHORT2015i	BEAGLE5	PhaseStates280	19	0.9221
COHORT2015i	BEAGLE5	PhaseStates280	20	0.5009
COHORT2015i	BEAGLE5	PhaseStates280	21	0.4455
COHORT2015i	BEAGLE5	PhaseStates280	22	0.6739
COHORT2012	SHAPEIT4.1.2	PbwtDepth8	1	0.272
COHORT2012	SHAPEIT4.1.2	PbwtDepth8	2	0.2599
COHORT2012	SHAPEIT4.1.2	PbwtDepth8	3	0.2411
COHORT2012	SHAPEIT4.1.2	PbwtDepth8	4	0.2208
COHORT2012	SHAPEIT4.1.2	PbwtDepth8	5	0.2603
COHORT2012	SHAPEIT4.1.2	PbwtDepth8	6	0.1949
COHORT2012	SHAPEIT4.1.2	PbwtDepth8	7	0.2312
COHORT2012	SHAPEIT4.1.2	PbwtDepth8	8	0.2239
COHORT2012	SHAPEIT4.1.2	PbwtDepth8	9	0.3556
COHORT2012	SHAPEIT4.1.2	PbwtDepth8	10	0.246
COHORT2012	SHAPEIT4.1.2	PbwtDepth8	11	0.2646
COHORT2012	SHAPEIT4.1.2	PbwtDepth8	12	0.2694
COHORT2012	SHAPEIT4.1.2	PbwtDepth8	13	0.262
COHORT2012	SHAPEIT4.1.2	PbwtDepth8	14	0.2693
COHORT2012	SHAPEIT4.1.2	PbwtDepth8	15	0.4064
COHORT2012	SHAPEIT4.1.2	PbwtDepth8	16	0.368
COHORT2012	SHAPEIT4.1.2	PbwtDepth8	17	0.5103
COHORT2012	SHAPEIT4.1.2	PbwtDepth8	18	0.4049
COHORT2012	SHAPEIT4.1.2	PbwtDepth8	19	0.797
COHORT2012	SHAPEIT4.1.2	PbwtDepth8	20	0.41
COHORT2012	SHAPEIT4.1.2	PbwtDepth8	21	0.452
COHORT2012	SHAPEIT4.1.2	PbwtDepth8	22	0.6298
COHORT2015i	SHAPEIT4.1.2	PbwtDepth8	1	0.2417
COHORT2015i	SHAPEIT4.1.2	PbwtDepth8	2	0.2126
COHORT2015i	SHAPEIT4.1.2	PbwtDepth8	3	0.2155
COHORT2015i	SHAPEIT4.1.2	PbwtDepth8	4	0.2295
COHORT2015i	SHAPEIT4.1.2	PbwtDepth8	5	0.2314
COHORT2015i	SHAPEIT4.1.2	PbwtDepth8	6	0.1832
COHORT2015i	SHAPEIT4.1.2	PbwtDepth8	7	0.2086
COHORT2015i	SHAPEIT4.1.2	PbwtDepth8	8	0.1908
COHORT2015i	SHAPEIT4.1.2	PbwtDepth8	9	0.3338
COHORT2015i	SHAPEIT4.1.2	PbwtDepth8	10	0.2533
COHORT2015i	SHAPEIT4.1.2	PbwtDepth8	11	0.2174
COHORT2015i	SHAPEIT4.1.2	PbwtDepth8	12	0.2272
COHORT2015i	SHAPEIT4.1.2	PbwtDepth8	13	0.2397
COHORT2015i	SHAPEIT4.1.2	PbwtDepth8	14	0.2633
COHORT2015i	SHAPEIT4.1.2	PbwtDepth8	15	0.4131
COHORT2015i	SHAPEIT4.1.2	PbwtDepth8	16	0.3644
COHORT2015i	SHAPEIT4.1.2	PbwtDepth8	17	0.4754
COHORT2015i	SHAPEIT4.1.2	PbwtDepth8	18	0.3406
COHORT2015i	SHAPEIT4.1.2	PbwtDepth8	19	0.9178
COHORT2015i	SHAPEIT4.1.2	PbwtDepth8	20	0.4516
COHORT2015i	SHAPEIT4.1.2	PbwtDepth8	21	0.3882
COHORT2015i	SHAPEIT4.1.2	PbwtDepth8	22	0.6629
COHORT2012	SHAPEIT4.1.2	PbwtDepth4	1	0.3232
COHORT2012	SHAPEIT4.1.2	PbwtDepth4	2	0.2599
COHORT2012	SHAPEIT4.1.2	PbwtDepth4	3	0.2632
COHORT2012	SHAPEIT4.1.2	PbwtDepth4	4	0.2471
COHORT2012	SHAPEIT4.1.2	PbwtDepth4	5	0.2952
COHORT2012	SHAPEIT4.1.2	PbwtDepth4	6	0.2038
COHORT2012	SHAPEIT4.1.2	PbwtDepth4	7	0.2629
COHORT2012	SHAPEIT4.1.2	PbwtDepth4	8	0.2536
COHORT2012	SHAPEIT4.1.2	PbwtDepth4	9	0.387
COHORT2012	SHAPEIT4.1.2	PbwtDepth4	10	0.2748
COHORT2012	SHAPEIT4.1.2	PbwtDepth4	11	0.2743
COHORT2012	SHAPEIT4.1.2	PbwtDepth4	12	0.3317
COHORT2012	SHAPEIT4.1.2	PbwtDepth4	13	0.3244
COHORT2012	SHAPEIT4.1.2	PbwtDepth4	14	0.2959
COHORT2012	SHAPEIT4.1.2	PbwtDepth4	15	0.4838
COHORT2012	SHAPEIT4.1.2	PbwtDepth4	16	0.4123
COHORT2012	SHAPEIT4.1.2	PbwtDepth4	17	0.583
COHORT2012	SHAPEIT4.1.2	PbwtDepth4	18	0.4465
COHORT2012	SHAPEIT4.1.2	PbwtDepth4	19	0.9197
COHORT2012	SHAPEIT4.1.2	PbwtDepth4	20	0.4926
COHORT2012	SHAPEIT4.1.2	PbwtDepth4	21	0.4913
COHORT2012	SHAPEIT4.1.2	PbwtDepth4	22	0.8206
COHORT2015i	SHAPEIT4.1.2	PbwtDepth4	1	0.2889
COHORT2015i	SHAPEIT4.1.2	PbwtDepth4	2	0.2447
COHORT2015i	SHAPEIT4.1.2	PbwtDepth4	3	0.2502
COHORT2015i	SHAPEIT4.1.2	PbwtDepth4	4	0.2668
COHORT2015i	SHAPEIT4.1.2	PbwtDepth4	5	0.2527
COHORT2015i	SHAPEIT4.1.2	PbwtDepth4	6	0.1792
COHORT2015i	SHAPEIT4.1.2	PbwtDepth4	7	0.2239
COHORT2015i	SHAPEIT4.1.2	PbwtDepth4	8	0.2225
COHORT2015i	SHAPEIT4.1.2	PbwtDepth4	9	0.3885
COHORT2015i	SHAPEIT4.1.2	PbwtDepth4	10	0.2631
COHORT2015i	SHAPEIT4.1.2	PbwtDepth4	11	0.2449
COHORT2015i	SHAPEIT4.1.2	PbwtDepth4	12	0.2475
COHORT2015i	SHAPEIT4.1.2	PbwtDepth4	13	0.2835
COHORT2015i	SHAPEIT4.1.2	PbwtDepth4	14	0.3001
COHORT2015i	SHAPEIT4.1.2	PbwtDepth4	15	0.4486
COHORT2015i	SHAPEIT4.1.2	PbwtDepth4	16	0.4198
COHORT2015i	SHAPEIT4.1.2	PbwtDepth4	17	0.5697
COHORT2015i	SHAPEIT4.1.2	PbwtDepth4	18	0.3541
COHORT2015i	SHAPEIT4.1.2	PbwtDepth4	19	1.2004
COHORT2015i	SHAPEIT4.1.2	PbwtDepth4	20	0.4824
COHORT2015i	SHAPEIT4.1.2	PbwtDepth4	21	0.4843
COHORT2015i	SHAPEIT4.1.2	PbwtDepth4	22	0.8693
COHORT2012	EAGLE2.4.1	Kpbwt20000	1	0.5431
COHORT2012	EAGLE2.4.1	Kpbwt20000	2	0.4732
COHORT2012	EAGLE2.4.1	Kpbwt20000	3	0.4953
COHORT2012	EAGLE2.4.1	Kpbwt20000	4	0.4603
COHORT2012	EAGLE2.4.1	Kpbwt20000	5	0.5193
COHORT2012	EAGLE2.4.1	Kpbwt20000	6	0.5895
COHORT2012	EAGLE2.4.1	Kpbwt20000	7	0.4576
COHORT2012	EAGLE2.4.1	Kpbwt20000	8	0.4123
COHORT2012	EAGLE2.4.1	Kpbwt20000	9	0.6435
COHORT2012	EAGLE2.4.1	Kpbwt20000	10	0.4889
COHORT2012	EAGLE2.4.1	Kpbwt20000	11	0.4704
COHORT2012	EAGLE2.4.1	Kpbwt20000	12	0.5047
COHORT2012	EAGLE2.4.1	Kpbwt20000	13	0.4373
COHORT2012	EAGLE2.4.1	Kpbwt20000	14	0.4605
COHORT2012	EAGLE2.4.1	Kpbwt20000	15	0.7687
COHORT2012	EAGLE2.4.1	Kpbwt20000	16	0.6169
COHORT2012	EAGLE2.4.1	Kpbwt20000	17	0.8563
COHORT2012	EAGLE2.4.1	Kpbwt20000	18	0.5604
COHORT2012	EAGLE2.4.1	Kpbwt20000	19	1.2335
COHORT2012	EAGLE2.4.1	Kpbwt20000	20	0.6991
COHORT2012	EAGLE2.4.1	Kpbwt20000	21	0.6258
COHORT2012	EAGLE2.4.1	Kpbwt20000	22	1.0068
COHORT2015i	EAGLE2.4.1	Kpbwt20000	1	0.5023
COHORT2015i	EAGLE2.4.1	Kpbwt20000	2	0.6128
COHORT2015i	EAGLE2.4.1	Kpbwt20000	3	0.6071
COHORT2015i	EAGLE2.4.1	Kpbwt20000	4	0.7147
COHORT2015i	EAGLE2.4.1	Kpbwt20000	5	0.6832
COHORT2015i	EAGLE2.4.1	Kpbwt20000	6	0.8104
COHORT2015i	EAGLE2.4.1	Kpbwt20000	7	0.6455
COHORT2015i	EAGLE2.4.1	Kpbwt20000	8	0.5929
COHORT2015i	EAGLE2.4.1	Kpbwt20000	9	0.9234
COHORT2015i	EAGLE2.4.1	Kpbwt20000	10	0.6758
COHORT2015i	EAGLE2.4.1	Kpbwt20000	11	0.5597
COHORT2015i	EAGLE2.4.1	Kpbwt20000	12	0.65
COHORT2015i	EAGLE2.4.1	Kpbwt20000	13	0.7108
COHORT2015i	EAGLE2.4.1	Kpbwt20000	14	0.761
COHORT2015i	EAGLE2.4.1	Kpbwt20000	15	0.964
COHORT2015i	EAGLE2.4.1	Kpbwt20000	16	1.0223
COHORT2015i	EAGLE2.4.1	Kpbwt20000	17	1.331
COHORT2015i	EAGLE2.4.1	Kpbwt20000	18	0.7909
COHORT2015i	EAGLE2.4.1	Kpbwt20000	19	2.1985
COHORT2015i	EAGLE2.4.1	Kpbwt20000	20	1.1377
COHORT2015i	EAGLE2.4.1	Kpbwt20000	21	1.0186
COHORT2015i	EAGLE2.4.1	Kpbwt20000	22	1.6994
COHORT2012	EAGLE2.4.1	Kpbwt10000	1	0.6478
COHORT2012	EAGLE2.4.1	Kpbwt10000	2	0.5603
COHORT2012	EAGLE2.4.1	Kpbwt10000	3	0.5884
COHORT2012	EAGLE2.4.1	Kpbwt10000	4	0.5491
COHORT2012	EAGLE2.4.1	Kpbwt10000	5	0.606
COHORT2012	EAGLE2.4.1	Kpbwt10000	6	0.8292
COHORT2012	EAGLE2.4.1	Kpbwt10000	7	0.4956
COHORT2012	EAGLE2.4.1	Kpbwt10000	8	0.4682
COHORT2012	EAGLE2.4.1	Kpbwt10000	9	0.6827
COHORT2012	EAGLE2.4.1	Kpbwt10000	10	0.5557
COHORT2012	EAGLE2.4.1	Kpbwt10000	11	0.5096
COHORT2012	EAGLE2.4.1	Kpbwt10000	12	0.5754
COHORT2012	EAGLE2.4.1	Kpbwt10000	13	0.4827
COHORT2012	EAGLE2.4.1	Kpbwt10000	14	0.5096
COHORT2012	EAGLE2.4.1	Kpbwt10000	15	0.8299
COHORT2012	EAGLE2.4.1	Kpbwt10000	16	0.6621
COHORT2012	EAGLE2.4.1	Kpbwt10000	17	0.9773
COHORT2012	EAGLE2.4.1	Kpbwt10000	18	0.6309
COHORT2012	EAGLE2.4.1	Kpbwt10000	19	1.3561
COHORT2012	EAGLE2.4.1	Kpbwt10000	20	0.789
COHORT2012	EAGLE2.4.1	Kpbwt10000	21	0.6295
COHORT2012	EAGLE2.4.1	Kpbwt10000	22	0.9891
COHORT2015i	EAGLE2.4.1	Kpbwt10000	1	0.6195
COHORT2015i	EAGLE2.4.1	Kpbwt10000	2	0.7837
COHORT2015i	EAGLE2.4.1	Kpbwt10000	3	0.7903
COHORT2015i	EAGLE2.4.1	Kpbwt10000	4	0.8874
COHORT2015i	EAGLE2.4.1	Kpbwt10000	5	0.8649
COHORT2015i	EAGLE2.4.1	Kpbwt10000	6	1.2234
COHORT2015i	EAGLE2.4.1	Kpbwt10000	7	0.7724
COHORT2015i	EAGLE2.4.1	Kpbwt10000	8	0.7398
COHORT2015i	EAGLE2.4.1	Kpbwt10000	9	1.0968
COHORT2015i	EAGLE2.4.1	Kpbwt10000	10	0.7866
COHORT2015i	EAGLE2.4.1	Kpbwt10000	11	0.6658
COHORT2015i	EAGLE2.4.1	Kpbwt10000	12	0.8627
COHORT2015i	EAGLE2.4.1	Kpbwt10000	13	0.8271
COHORT2015i	EAGLE2.4.1	Kpbwt10000	14	0.9315
COHORT2015i	EAGLE2.4.1	Kpbwt10000	15	1.171
COHORT2015i	EAGLE2.4.1	Kpbwt10000	16	1.1691
COHORT2015i	EAGLE2.4.1	Kpbwt10000	17	1.5407
COHORT2015i	EAGLE2.4.1	Kpbwt10000	18	1.0066
COHORT2015i	EAGLE2.4.1	Kpbwt10000	19	2.4387
COHORT2015i	EAGLE2.4.1	Kpbwt10000	20	1.2961
COHORT2015i	EAGLE2.4.1	Kpbwt10000	21	1.1997
COHORT2015i	EAGLE2.4.1	Kpbwt10000	22	1.9366
COHORT2012	CONSENSUS	High Resolution	1	0.2581
COHORT2012	CONSENSUS	High Resolution	2	0.2046
COHORT2012	CONSENSUS	High Resolution	3	0.2151
COHORT2012	CONSENSUS	High Resolution	4	0.1793
COHORT2012	CONSENSUS	High Resolution	5	0.2335
COHORT2012	CONSENSUS	High Resolution	6	0.1775
COHORT2012	CONSENSUS	High Resolution	7	0.2014
COHORT2012	CONSENSUS	High Resolution	8	0.2086
COHORT2012	CONSENSUS	High Resolution	9	0.3122
COHORT2012	CONSENSUS	High Resolution	10	0.2265
COHORT2012	CONSENSUS	High Resolution	11	0.2259
COHORT2012	CONSENSUS	High Resolution	12	0.2259
COHORT2012	CONSENSUS	High Resolution	13	0.2016
COHORT2012	CONSENSUS	High Resolution	14	0.2234
COHORT2012	CONSENSUS	High Resolution	15	0.3597
COHORT2012	CONSENSUS	High Resolution	16	0.2129
COHORT2012	CONSENSUS	High Resolution	17	0.4357
COHORT2012	CONSENSUS	High Resolution	18	0.3073
COHORT2012	CONSENSUS	High Resolution	19	0.689
COHORT2012	CONSENSUS	High Resolution	20	0.3356
COHORT2012	CONSENSUS	High Resolution	21	0.3754
COHORT2012	CONSENSUS	High Resolution	22	0.55
COHORT2015i	CONSENSUS	High Resolution	1	0.2143
COHORT2015i	CONSENSUS	High Resolution	2	0.2093
COHORT2015i	CONSENSUS	High Resolution	3	0.2076
COHORT2015i	CONSENSUS	High Resolution	4	0.2313
COHORT2015i	CONSENSUS	High Resolution	5	0.215
COHORT2015i	CONSENSUS	High Resolution	6	0.1788
COHORT2015i	CONSENSUS	High Resolution	7	0.2034
COHORT2015i	CONSENSUS	High Resolution	8	0.1957
COHORT2015i	CONSENSUS	High Resolution	9	0.3303
COHORT2015i	CONSENSUS	High Resolution	10	0.2176
COHORT2015i	CONSENSUS	High Resolution	11	0.2071
COHORT2015i	CONSENSUS	High Resolution	12	0.1997
COHORT2015i	CONSENSUS	High Resolution	13	0.227
COHORT2015i	CONSENSUS	High Resolution	14	0.2593
COHORT2015i	CONSENSUS	High Resolution	15	0.3692
COHORT2015i	CONSENSUS	High Resolution	16	0.3611
COHORT2015i	CONSENSUS	High Resolution	17	0.4554
COHORT2015i	CONSENSUS	High Resolution	18	0.3101
COHORT2015i	CONSENSUS	High Resolution	19	0.8536
COHORT2015i	CONSENSUS	High Resolution	20	0.4043
COHORT2015i	CONSENSUS	High Resolution	21	0.3623
COHORT2015i	CONSENSUS	High Resolution	22	0.6146
COHORT2012	CONSENSUS	Default	1	0.2517
COHORT2012	CONSENSUS	Default	2	0.2146
COHORT2012	CONSENSUS	Default	3	0.2218
COHORT2012	CONSENSUS	Default	4	0.1998
COHORT2012	CONSENSUS	Default	5	0.2411
COHORT2012	CONSENSUS	Default	6	0.1823
COHORT2012	CONSENSUS	Default	7	0.2033
COHORT2012	CONSENSUS	Default	8	0.215
COHORT2012	CONSENSUS	Default	9	0.3182
COHORT2012	CONSENSUS	Default	10	0.2311
COHORT2012	CONSENSUS	Default	11	0.227
COHORT2012	CONSENSUS	Default	12	0.2453
COHORT2012	CONSENSUS	Default	13	0.2165
COHORT2012	CONSENSUS	Default	14	0.2476
COHORT2012	CONSENSUS	Default	15	0.3741
COHORT2012	CONSENSUS	Default	16	0.2949
COHORT2012	CONSENSUS	Default	17	0.4438
COHORT2012	CONSENSUS	Default	18	0.3245
COHORT2012	CONSENSUS	Default	19	0.7007
COHORT2012	CONSENSUS	Default	20	0.3883
COHORT2012	CONSENSUS	Default	21	0.3754
COHORT2012	CONSENSUS	Default	22	0.601
COHORT2015i	CONSENSUS	Default	1	0.2378
COHORT2015i	CONSENSUS	Default	2	0.2044
COHORT2015i	CONSENSUS	Default	3	0.2096
COHORT2015i	CONSENSUS	Default	4	0.2432
COHORT2015i	CONSENSUS	Default	5	0.2216
COHORT2015i	CONSENSUS	Default	6	0.1652
COHORT2015i	CONSENSUS	Default	7	0.1957
COHORT2015i	CONSENSUS	Default	8	0.2015
COHORT2015i	CONSENSUS	Default	9	0.3415
COHORT2015i	CONSENSUS	Default	10	0.2293
COHORT2015i	CONSENSUS	Default	11	0.2102
COHORT2015i	CONSENSUS	Default	12	0.2127
COHORT2015i	CONSENSUS	Default	13	0.2574
COHORT2015i	CONSENSUS	Default	14	0.2481
COHORT2015i	CONSENSUS	Default	15	0.3692
COHORT2015i	CONSENSUS	Default	16	0.3848
COHORT2015i	CONSENSUS	Default	17	0.4935
COHORT2015i	CONSENSUS	Default	18	0.3325
COHORT2015i	CONSENSUS	Default	19	0.9163
COHORT2015i	CONSENSUS	Default	20	0.4135
COHORT2015i	CONSENSUS	Default	21	0.4104
COHORT2015i	CONSENSUS	Default	22	0.6651
INTERSECTION	BEAGLE5	PhaseStates560	1	0.417
INTERSECTION	BEAGLE5	PhaseStates560	2	0.3385
INTERSECTION	BEAGLE5	PhaseStates560	3	0.3435
INTERSECTION	BEAGLE5	PhaseStates560	4	0.3132
INTERSECTION	BEAGLE5	PhaseStates560	5	0.3355
INTERSECTION	BEAGLE5	PhaseStates560	6	0.2268
INTERSECTION	BEAGLE5	PhaseStates560	7	0.3128
INTERSECTION	BEAGLE5	PhaseStates560	8	0.3329
INTERSECTION	BEAGLE5	PhaseStates560	9	0.7966
INTERSECTION	BEAGLE5	PhaseStates560	10	0.3199
INTERSECTION	BEAGLE5	PhaseStates560	11	0.4067
INTERSECTION	BEAGLE5	PhaseStates560	12	0.3682
INTERSECTION	BEAGLE5	PhaseStates560	13	0.3432
INTERSECTION	BEAGLE5	PhaseStates560	14	0.4004
INTERSECTION	BEAGLE5	PhaseStates560	15	0.5716
INTERSECTION	BEAGLE5	PhaseStates560	16	0.4992
INTERSECTION	BEAGLE5	PhaseStates560	17	1.0028
INTERSECTION	BEAGLE5	PhaseStates560	18	0.5387
INTERSECTION	BEAGLE5	PhaseStates560	19	1.7933
INTERSECTION	BEAGLE5	PhaseStates560	20	0.88
INTERSECTION	BEAGLE5	PhaseStates560	21	0.6656
INTERSECTION	BEAGLE5	PhaseStates560	22	1.3769
INTERSECTION	BEAGLE5	PhaseStates280	1	0.4177
INTERSECTION	BEAGLE5	PhaseStates280	2	0.3551
INTERSECTION	BEAGLE5	PhaseStates280	3	0.3674
INTERSECTION	BEAGLE5	PhaseStates280	4	0.36
INTERSECTION	BEAGLE5	PhaseStates280	5	0.37
INTERSECTION	BEAGLE5	PhaseStates280	6	0.2429
INTERSECTION	BEAGLE5	PhaseStates280	7	0.2995
INTERSECTION	BEAGLE5	PhaseStates280	8	0.3456
INTERSECTION	BEAGLE5	PhaseStates280	9	0.9086
INTERSECTION	BEAGLE5	PhaseStates280	10	0.325
INTERSECTION	BEAGLE5	PhaseStates280	11	0.4057
INTERSECTION	BEAGLE5	PhaseStates280	12	0.376
INTERSECTION	BEAGLE5	PhaseStates280	13	0.3649
INTERSECTION	BEAGLE5	PhaseStates280	14	0.4402
INTERSECTION	BEAGLE5	PhaseStates280	15	0.5993
INTERSECTION	BEAGLE5	PhaseStates280	16	0.595
INTERSECTION	BEAGLE5	PhaseStates280	17	1.1993
INTERSECTION	BEAGLE5	PhaseStates280	18	0.5673
INTERSECTION	BEAGLE5	PhaseStates280	19	2.1317
INTERSECTION	BEAGLE5	PhaseStates280	20	1.053
INTERSECTION	BEAGLE5	PhaseStates280	21	0.7099
INTERSECTION	BEAGLE5	PhaseStates280	22	1.839
INTERSECTION	SHAPEIT4.1.2	PbwtDepth8	1	0.3887
INTERSECTION	SHAPEIT4.1.2	PbwtDepth8	2	0.3339
INTERSECTION	SHAPEIT4.1.2	PbwtDepth8	3	0.3431
INTERSECTION	SHAPEIT4.1.2	PbwtDepth8	4	0.3445
INTERSECTION	SHAPEIT4.1.2	PbwtDepth8	5	0.3815
INTERSECTION	SHAPEIT4.1.2	PbwtDepth8	6	0.2484
INTERSECTION	SHAPEIT4.1.2	PbwtDepth8	7	0.3218
INTERSECTION	SHAPEIT4.1.2	PbwtDepth8	8	0.3134
INTERSECTION	SHAPEIT4.1.2	PbwtDepth8	9	0.7121
INTERSECTION	SHAPEIT4.1.2	PbwtDepth8	10	0.3179
INTERSECTION	SHAPEIT4.1.2	PbwtDepth8	11	0.4067
INTERSECTION	SHAPEIT4.1.2	PbwtDepth8	12	0.334
INTERSECTION	SHAPEIT4.1.2	PbwtDepth8	13	0.3783
INTERSECTION	SHAPEIT4.1.2	PbwtDepth8	14	0.4116
INTERSECTION	SHAPEIT4.1.2	PbwtDepth8	15	0.6607
INTERSECTION	SHAPEIT4.1.2	PbwtDepth8	16	0.5463
INTERSECTION	SHAPEIT4.1.2	PbwtDepth8	17	1.0138
INTERSECTION	SHAPEIT4.1.2	PbwtDepth8	18	0.5861
INTERSECTION	SHAPEIT4.1.2	PbwtDepth8	19	1.8816
INTERSECTION	SHAPEIT4.1.2	PbwtDepth8	20	1.0008
INTERSECTION	SHAPEIT4.1.2	PbwtDepth8	21	0.78
INTERSECTION	SHAPEIT4.1.2	PbwtDepth8	22	1.7559
INTERSECTION	SHAPEIT4.1.2	PbwtDepth4	1	0.5321
INTERSECTION	SHAPEIT4.1.2	PbwtDepth4	2	0.4235
INTERSECTION	SHAPEIT4.1.2	PbwtDepth4	3	0.4707
INTERSECTION	SHAPEIT4.1.2	PbwtDepth4	4	0.4686
INTERSECTION	SHAPEIT4.1.2	PbwtDepth4	5	0.4708
INTERSECTION	SHAPEIT4.1.2	PbwtDepth4	6	0.289
INTERSECTION	SHAPEIT4.1.2	PbwtDepth4	7	0.4126
INTERSECTION	SHAPEIT4.1.2	PbwtDepth4	8	0.39
INTERSECTION	SHAPEIT4.1.2	PbwtDepth4	9	0.9127
INTERSECTION	SHAPEIT4.1.2	PbwtDepth4	10	0.395
INTERSECTION	SHAPEIT4.1.2	PbwtDepth4	11	0.5165
INTERSECTION	SHAPEIT4.1.2	PbwtDepth4	12	0.4863
INTERSECTION	SHAPEIT4.1.2	PbwtDepth4	13	0.4997
INTERSECTION	SHAPEIT4.1.2	PbwtDepth4	14	0.5493
INTERSECTION	SHAPEIT4.1.2	PbwtDepth4	15	0.8549
INTERSECTION	SHAPEIT4.1.2	PbwtDepth4	16	0.7492
INTERSECTION	SHAPEIT4.1.2	PbwtDepth4	17	1.6603
INTERSECTION	SHAPEIT4.1.2	PbwtDepth4	18	0.7319
INTERSECTION	SHAPEIT4.1.2	PbwtDepth4	19	2.7046
INTERSECTION	SHAPEIT4.1.2	PbwtDepth4	20	1.3078
INTERSECTION	SHAPEIT4.1.2	PbwtDepth4	21	1.1137
INTERSECTION	SHAPEIT4.1.2	PbwtDepth4	22	2.5291
INTERSECTION	EAGLE2.4.1	Kpbwt20000	1	0.9304
INTERSECTION	EAGLE2.4.1	Kpbwt20000	2	0.7064
INTERSECTION	EAGLE2.4.1	Kpbwt20000	3	0.6898
INTERSECTION	EAGLE2.4.1	Kpbwt20000	4	0.8176
INTERSECTION	EAGLE2.4.1	Kpbwt20000	5	0.8254
INTERSECTION	EAGLE2.4.1	Kpbwt20000	6	0.8322
INTERSECTION	EAGLE2.4.1	Kpbwt20000	7	0.6746
INTERSECTION	EAGLE2.4.1	Kpbwt20000	8	0.6006
INTERSECTION	EAGLE2.4.1	Kpbwt20000	9	1.0699
INTERSECTION	EAGLE2.4.1	Kpbwt20000	10	0.6566
INTERSECTION	EAGLE2.4.1	Kpbwt20000	11	0.5923
INTERSECTION	EAGLE2.4.1	Kpbwt20000	12	0.6686
INTERSECTION	EAGLE2.4.1	Kpbwt20000	13	0.6927
INTERSECTION	EAGLE2.4.1	Kpbwt20000	14	0.8
INTERSECTION	EAGLE2.4.1	Kpbwt20000	15	1.2146
INTERSECTION	EAGLE2.4.1	Kpbwt20000	16	1.0641
INTERSECTION	EAGLE2.4.1	Kpbwt20000	17	2.1383
INTERSECTION	EAGLE2.4.1	Kpbwt20000	18	1.0523
INTERSECTION	EAGLE2.4.1	Kpbwt20000	19	3.101
INTERSECTION	EAGLE2.4.1	Kpbwt20000	20	1.5165
INTERSECTION	EAGLE2.4.1	Kpbwt20000	21	1.1432
INTERSECTION	EAGLE2.4.1	Kpbwt20000	22	2.7658
INTERSECTION	EAGLE2.4.1	Kpbwt10000	1	1.034
INTERSECTION	EAGLE2.4.1	Kpbwt10000	2	0.8064
INTERSECTION	EAGLE2.4.1	Kpbwt10000	3	0.8244
INTERSECTION	EAGLE2.4.1	Kpbwt10000	4	0.9285
INTERSECTION	EAGLE2.4.1	Kpbwt10000	5	0.9659
INTERSECTION	EAGLE2.4.1	Kpbwt10000	6	1.1542
INTERSECTION	EAGLE2.4.1	Kpbwt10000	7	0.7511
INTERSECTION	EAGLE2.4.1	Kpbwt10000	8	0.6722
INTERSECTION	EAGLE2.4.1	Kpbwt10000	9	1.2571
INTERSECTION	EAGLE2.4.1	Kpbwt10000	10	0.7703
INTERSECTION	EAGLE2.4.1	Kpbwt10000	11	0.6711
INTERSECTION	EAGLE2.4.1	Kpbwt10000	12	0.7717
INTERSECTION	EAGLE2.4.1	Kpbwt10000	13	0.7699
INTERSECTION	EAGLE2.4.1	Kpbwt10000	14	0.9242
INTERSECTION	EAGLE2.4.1	Kpbwt10000	15	1.3189
INTERSECTION	EAGLE2.4.1	Kpbwt10000	16	1.1104
INTERSECTION	EAGLE2.4.1	Kpbwt10000	17	2.1632
INTERSECTION	EAGLE2.4.1	Kpbwt10000	18	1.1714
INTERSECTION	EAGLE2.4.1	Kpbwt10000	19	3.2701
INTERSECTION	EAGLE2.4.1	Kpbwt10000	20	1.5247
INTERSECTION	EAGLE2.4.1	Kpbwt10000	21	1.1764
INTERSECTION	EAGLE2.4.1	Kpbwt10000	22	2.8008
INTERSECTION	CONSENSUS	High Resolution	1	0.344
INTERSECTION	CONSENSUS	High Resolution	2	0.278
INTERSECTION	CONSENSUS	High Resolution	3	0.2778
INTERSECTION	CONSENSUS	High Resolution	4	0.2602
INTERSECTION	CONSENSUS	High Resolution	5	0.2988
INTERSECTION	CONSENSUS	High Resolution	6	0.1975
INTERSECTION	CONSENSUS	High Resolution	7	0.2648
INTERSECTION	CONSENSUS	High Resolution	8	0.2564
INTERSECTION	CONSENSUS	High Resolution	9	0.6253
INTERSECTION	CONSENSUS	High Resolution	10	0.2651
INTERSECTION	CONSENSUS	High Resolution	11	0.3254
INTERSECTION	CONSENSUS	High Resolution	12	0.2791
INTERSECTION	CONSENSUS	High Resolution	13	0.2765
INTERSECTION	CONSENSUS	High Resolution	14	0.3184
INTERSECTION	CONSENSUS	High Resolution	15	0.4766
INTERSECTION	CONSENSUS	High Resolution	16	0.4075
INTERSECTION	CONSENSUS	High Resolution	17	0.8511
INTERSECTION	CONSENSUS	High Resolution	18	0.4438
INTERSECTION	CONSENSUS	High Resolution	19	1.5648
INTERSECTION	CONSENSUS	High Resolution	20	0.7736
INTERSECTION	CONSENSUS	High Resolution	21	0.5679
INTERSECTION	CONSENSUS	High Resolution	22	1.1844
INTERSECTION	CONSENSUS	Default	1	0.3808
INTERSECTION	CONSENSUS	Default	2	0.3156
INTERSECTION	CONSENSUS	Default	3	0.32
INTERSECTION	CONSENSUS	Default	4	0.3176
INTERSECTION	CONSENSUS	Default	5	0.3505
INTERSECTION	CONSENSUS	Default	6	0.2264
INTERSECTION	CONSENSUS	Default	7	0.2786
INTERSECTION	CONSENSUS	Default	8	0.2964
INTERSECTION	CONSENSUS	Default	9	0.735
INTERSECTION	CONSENSUS	Default	10	0.2777
INTERSECTION	CONSENSUS	Default	11	0.366
INTERSECTION	CONSENSUS	Default	12	0.3257
INTERSECTION	CONSENSUS	Default	13	0.3137
INTERSECTION	CONSENSUS	Default	14	0.3638
INTERSECTION	CONSENSUS	Default	15	0.5371
INTERSECTION	CONSENSUS	Default	16	0.5097
INTERSECTION	CONSENSUS	Default	17	1.0487
INTERSECTION	CONSENSUS	Default	18	0.5073
INTERSECTION	CONSENSUS	Default	19	1.8816
INTERSECTION	CONSENSUS	Default	20	0.8555
INTERSECTION	CONSENSUS	Default	21	0.5956
INTERSECTION	CONSENSUS	Default	22	1.4495
UNION	BEAGLE5	PhaseStates560	1	0.1774
UNION	BEAGLE5	PhaseStates560	2	0.1151
UNION	BEAGLE5	PhaseStates560	3	0.1319
UNION	BEAGLE5	PhaseStates560	4	0.1319
UNION	BEAGLE5	PhaseStates560	5	0.1077
UNION	BEAGLE5	PhaseStates560	6	0.0925
UNION	BEAGLE5	PhaseStates560	7	0.1237
UNION	BEAGLE5	PhaseStates560	8	0.1269
UNION	BEAGLE5	PhaseStates560	9	0.2337
UNION	BEAGLE5	PhaseStates560	10	0.141
UNION	BEAGLE5	PhaseStates560	11	0.1175
UNION	BEAGLE5	PhaseStates560	12	0.1271
UNION	BEAGLE5	PhaseStates560	13	0.1521
UNION	BEAGLE5	PhaseStates560	14	0.1547
UNION	BEAGLE5	PhaseStates560	15	0.2426
UNION	BEAGLE5	PhaseStates560	16	0.1992
UNION	BEAGLE5	PhaseStates560	17	0.3017
UNION	BEAGLE5	PhaseStates560	18	0.2144
UNION	BEAGLE5	PhaseStates560	19	0.7812
UNION	BEAGLE5	PhaseStates560	20	0.2678
UNION	BEAGLE5	PhaseStates560	21	0.2174
UNION	BEAGLE5	PhaseStates560	22	0.5669
UNION	BEAGLE5	PhaseStates280	1	0.1893
UNION	BEAGLE5	PhaseStates280	2	0.119
UNION	BEAGLE5	PhaseStates280	3	0.1453
UNION	BEAGLE5	PhaseStates280	4	0.1407
UNION	BEAGLE5	PhaseStates280	5	0.1306
UNION	BEAGLE5	PhaseStates280	6	0.0977
UNION	BEAGLE5	PhaseStates280	7	0.1389
UNION	BEAGLE5	PhaseStates280	8	0.1162
UNION	BEAGLE5	PhaseStates280	9	0.2349
UNION	BEAGLE5	PhaseStates280	10	0.1553
UNION	BEAGLE5	PhaseStates280	11	0.1256
UNION	BEAGLE5	PhaseStates280	12	0.124
UNION	BEAGLE5	PhaseStates280	13	0.1493
UNION	BEAGLE5	PhaseStates280	14	0.1722
UNION	BEAGLE5	PhaseStates280	15	0.2998
UNION	BEAGLE5	PhaseStates280	16	0.2188
UNION	BEAGLE5	PhaseStates280	17	0.2837
UNION	BEAGLE5	PhaseStates280	18	0.2432
UNION	BEAGLE5	PhaseStates280	19	0.9468
UNION	BEAGLE5	PhaseStates280	20	0.3522
UNION	BEAGLE5	PhaseStates280	21	0.2948
UNION	BEAGLE5	PhaseStates280	22	0.6567
UNION	SHAPEIT4.1.2	PbwtDepth8	1	0.2066
UNION	SHAPEIT4.1.2	PbwtDepth8	2	0.1532
UNION	SHAPEIT4.1.2	PbwtDepth8	3	0.1485
UNION	SHAPEIT4.1.2	PbwtDepth8	4	0.162
UNION	SHAPEIT4.1.2	PbwtDepth8	5	0.1562
UNION	SHAPEIT4.1.2	PbwtDepth8	6	0.1131
UNION	SHAPEIT4.1.2	PbwtDepth8	7	0.1598
UNION	SHAPEIT4.1.2	PbwtDepth8	8	0.1279
UNION	SHAPEIT4.1.2	PbwtDepth8	9	0.2678
UNION	SHAPEIT4.1.2	PbwtDepth8	10	0.2105
UNION	SHAPEIT4.1.2	PbwtDepth8	11	0.1685
UNION	SHAPEIT4.1.2	PbwtDepth8	12	0.1591
UNION	SHAPEIT4.1.2	PbwtDepth8	13	0.2028
UNION	SHAPEIT4.1.2	PbwtDepth8	14	0.2073
UNION	SHAPEIT4.1.2	PbwtDepth8	15	0.3049
UNION	SHAPEIT4.1.2	PbwtDepth8	16	0.2433
UNION	SHAPEIT4.1.2	PbwtDepth8	17	0.3536
UNION	SHAPEIT4.1.2	PbwtDepth8	18	0.2864
UNION	SHAPEIT4.1.2	PbwtDepth8	19	0.9236
UNION	SHAPEIT4.1.2	PbwtDepth8	20	0.3584
UNION	SHAPEIT4.1.2	PbwtDepth8	21	0.2985
UNION	SHAPEIT4.1.2	PbwtDepth8	22	0.7377
UNION	SHAPEIT4.1.2	PbwtDepth4	1	0.233
UNION	SHAPEIT4.1.2	PbwtDepth4	2	0.1525
UNION	SHAPEIT4.1.2	PbwtDepth4	3	0.1666
UNION	SHAPEIT4.1.2	PbwtDepth4	4	0.1885
UNION	SHAPEIT4.1.2	PbwtDepth4	5	0.1739
UNION	SHAPEIT4.1.2	PbwtDepth4	6	0.1307
UNION	SHAPEIT4.1.2	PbwtDepth4	7	0.1817
UNION	SHAPEIT4.1.2	PbwtDepth4	8	0.1748
UNION	SHAPEIT4.1.2	PbwtDepth4	9	0.2608
UNION	SHAPEIT4.1.2	PbwtDepth4	10	0.2115
UNION	SHAPEIT4.1.2	PbwtDepth4	11	0.1757
UNION	SHAPEIT4.1.2	PbwtDepth4	12	0.1426
UNION	SHAPEIT4.1.2	PbwtDepth4	13	0.2
UNION	SHAPEIT4.1.2	PbwtDepth4	14	0.244
UNION	SHAPEIT4.1.2	PbwtDepth4	15	0.3504
UNION	SHAPEIT4.1.2	PbwtDepth4	16	0.2808
UNION	SHAPEIT4.1.2	PbwtDepth4	17	0.3936
UNION	SHAPEIT4.1.2	PbwtDepth4	18	0.3044
UNION	SHAPEIT4.1.2	PbwtDepth4	19	0.1211
UNION	SHAPEIT4.1.2	PbwtDepth4	20	0.4243
UNION	SHAPEIT4.1.2	PbwtDepth4	21	0.339
UNION	SHAPEIT4.1.2	PbwtDepth4	22	0.8953
UNION	EAGLE2.4.1	Kpbwt20000	1	0.6614
UNION	EAGLE2.4.1	Kpbwt20000	2	0.4465
UNION	EAGLE2.4.1	Kpbwt20000	3	0.5062
UNION	EAGLE2.4.1	Kpbwt20000	4	0.5727
UNION	EAGLE2.4.1	Kpbwt20000	5	0.4961
UNION	EAGLE2.4.1	Kpbwt20000	6	0.7248
UNION	EAGLE2.4.1	Kpbwt20000	7	0.4509
UNION	EAGLE2.4.1	Kpbwt20000	8	0.3525
UNION	EAGLE2.4.1	Kpbwt20000	9	0.5908
UNION	EAGLE2.4.1	Kpbwt20000	10	0.47
UNION	EAGLE2.4.1	Kpbwt20000	11	0.3718
UNION	EAGLE2.4.1	Kpbwt20000	12	0.5031
UNION	EAGLE2.4.1	Kpbwt20000	13	0.4337
UNION	EAGLE2.4.1	Kpbwt20000	14	0.5598
UNION	EAGLE2.4.1	Kpbwt20000	15	0.7968
UNION	EAGLE2.4.1	Kpbwt20000	16	0.6123
UNION	EAGLE2.4.1	Kpbwt20000	17	0.959
UNION	EAGLE2.4.1	Kpbwt20000	18	0.5458
UNION	EAGLE2.4.1	Kpbwt20000	19	1.6468
UNION	EAGLE2.4.1	Kpbwt20000	20	0.7415
UNION	EAGLE2.4.1	Kpbwt20000	21	0.6411
UNION	EAGLE2.4.1	Kpbwt20000	22	1.0573
UNION	EAGLE2.4.1	Kpbwt10000	1	0.8792
UNION	EAGLE2.4.1	Kpbwt10000	2	0.6135
UNION	EAGLE2.4.1	Kpbwt10000	3	0.6839
UNION	EAGLE2.4.1	Kpbwt10000	4	0.7152
UNION	EAGLE2.4.1	Kpbwt10000	5	0.655
UNION	EAGLE2.4.1	Kpbwt10000	6	1.0743
UNION	EAGLE2.4.1	Kpbwt10000	7	0.6146
UNION	EAGLE2.4.1	Kpbwt10000	8	0.5107
UNION	EAGLE2.4.1	Kpbwt10000	9	0.76
UNION	EAGLE2.4.1	Kpbwt10000	10	0.6559
UNION	EAGLE2.4.1	Kpbwt10000	11	0.4801
UNION	EAGLE2.4.1	Kpbwt10000	12	0.655
UNION	EAGLE2.4.1	Kpbwt10000	13	0.5703
UNION	EAGLE2.4.1	Kpbwt10000	14	0.6778
UNION	EAGLE2.4.1	Kpbwt10000	15	0.9686
UNION	EAGLE2.4.1	Kpbwt10000	16	0.7544
UNION	EAGLE2.4.1	Kpbwt10000	17	1.1607
UNION	EAGLE2.4.1	Kpbwt10000	18	0.6989
UNION	EAGLE2.4.1	Kpbwt10000	19	2.0215
UNION	EAGLE2.4.1	Kpbwt10000	20	1.0381
UNION	EAGLE2.4.1	Kpbwt10000	21	0.7111
UNION	EAGLE2.4.1	Kpbwt10000	22	1.3792
UNION	CONSENSUS	High Resolution	1	0.5839
UNION	CONSENSUS	High Resolution	2	0.4359
UNION	CONSENSUS	High Resolution	3	0.4533
UNION	CONSENSUS	High Resolution	4	0.5098
UNION	CONSENSUS	High Resolution	5	0.5146
UNION	CONSENSUS	High Resolution	6	0.4986
UNION	CONSENSUS	High Resolution	7	0.4738
UNION	CONSENSUS	High Resolution	8	0.4345
UNION	CONSENSUS	High Resolution	9	0.6002
UNION	CONSENSUS	High Resolution	10	0.422
UNION	CONSENSUS	High Resolution	11	0.382
UNION	CONSENSUS	High Resolution	12	0.438
UNION	CONSENSUS	High Resolution	13	0.4393
UNION	CONSENSUS	High Resolution	14	0.4641
UNION	CONSENSUS	High Resolution	15	0.726
UNION	CONSENSUS	High Resolution	16	0.6417
UNION	CONSENSUS	High Resolution	17	0.8431
UNION	CONSENSUS	High Resolution	18	0.6088
UNION	CONSENSUS	High Resolution	19	1.6322
UNION	CONSENSUS	High Resolution	20	0.6715
UNION	CONSENSUS	High Resolution	21	0.6006
UNION	CONSENSUS	High Resolution	22	1.263
UNION	CONSENSUS	Default	1	0.6303
UNION	CONSENSUS	Default	2	0.501
UNION	CONSENSUS	Default	3	0.5275
UNION	CONSENSUS	Default	4	0.5381
UNION	CONSENSUS	Default	5	0.5773
UNION	CONSENSUS	Default	6	0.5647
UNION	CONSENSUS	Default	7	0.4994
UNION	CONSENSUS	Default	8	0.5009
UNION	CONSENSUS	Default	9	0.6272
UNION	CONSENSUS	Default	10	0.5415
UNION	CONSENSUS	Default	11	0.428
UNION	CONSENSUS	Default	12	0.4928
UNION	CONSENSUS	Default	13	0.4591
UNION	CONSENSUS	Default	14	0.555
UNION	CONSENSUS	Default	15	0.7749
UNION	CONSENSUS	Default	16	0.7119
UNION	CONSENSUS	Default	17	0.919
UNION	CONSENSUS	Default	18	0.6431
UNION	CONSENSUS	Default	19	1.7135
UNION	CONSENSUS	Default	20	0.8816
UNION	CONSENSUS	Default	21	0.6485
UNION	CONSENSUS	Default	22	1.3703
TWOSTAGE	BEAGLE5	PhaseStates280	1	0.2238
TWOSTAGE	BEAGLE5	PhaseStates280	2	0.1769
TWOSTAGE	BEAGLE5	PhaseStates280	3	0.184
TWOSTAGE	BEAGLE5	PhaseStates280	4	0.1956
TWOSTAGE	BEAGLE5	PhaseStates280	5	0.1721
TWOSTAGE	BEAGLE5	PhaseStates280	6	0.1344
TWOSTAGE	BEAGLE5	PhaseStates280	7	0.1912
TWOSTAGE	BEAGLE5	PhaseStates280	8	0.1689
TWOSTAGE	BEAGLE5	PhaseStates280	9	0.249
TWOSTAGE	BEAGLE5	PhaseStates280	10	0.2176
TWOSTAGE	BEAGLE5	PhaseStates280	11	0.1461
TWOSTAGE	BEAGLE5	PhaseStates280	12	0.1705
TWOSTAGE	BEAGLE5	PhaseStates280	13	0.2197
TWOSTAGE	BEAGLE5	PhaseStates280	14	0.2329
TWOSTAGE	BEAGLE5	PhaseStates280	15	0.3285
TWOSTAGE	BEAGLE5	PhaseStates280	16	0.2662
TWOSTAGE	BEAGLE5	PhaseStates280	17	0.3636
TWOSTAGE	BEAGLE5	PhaseStates280	18	0.3278
TWOSTAGE	BEAGLE5	PhaseStates280	19	0.973
TWOSTAGE	BEAGLE5	PhaseStates280	20	0.344
TWOSTAGE	BEAGLE5	PhaseStates280	21	0.2763
TWOSTAGE	BEAGLE5	PhaseStates280	22	0.7552
TWOSTAGE	SHAPEIT4.1.2	PbwtDepth8	1	0.1629
TWOSTAGE	SHAPEIT4.1.2	PbwtDepth8	2	0.1197
TWOSTAGE	SHAPEIT4.1.2	PbwtDepth8	3	0.1216
TWOSTAGE	SHAPEIT4.1.2	PbwtDepth8	4	0.1213
TWOSTAGE	SHAPEIT4.1.2	PbwtDepth8	5	0.12
TWOSTAGE	SHAPEIT4.1.2	PbwtDepth8	6	0.0756
TWOSTAGE	SHAPEIT4.1.2	PbwtDepth8	7	0.1218
TWOSTAGE	SHAPEIT4.1.2	PbwtDepth8	8	0.1074
TWOSTAGE	SHAPEIT4.1.2	PbwtDepth8	9	0.2067
TWOSTAGE	SHAPEIT4.1.2	PbwtDepth8	10	0.142
TWOSTAGE	SHAPEIT4.1.2	PbwtDepth8	11	0.1185
TWOSTAGE	SHAPEIT4.1.2	PbwtDepth8	12	0.1374
TWOSTAGE	SHAPEIT4.1.2	PbwtDepth8	13	0.1366
TWOSTAGE	SHAPEIT4.1.2	PbwtDepth8	14	0.1531
TWOSTAGE	SHAPEIT4.1.2	PbwtDepth8	15	0.2207
TWOSTAGE	SHAPEIT4.1.2	PbwtDepth8	16	0.2368
TWOSTAGE	SHAPEIT4.1.2	PbwtDepth8	17	0.2937
TWOSTAGE	SHAPEIT4.1.2	PbwtDepth8	18	0.2414
TWOSTAGE	SHAPEIT4.1.2	PbwtDepth8	19	0.7987
TWOSTAGE	SHAPEIT4.1.2	PbwtDepth8	20	0.3028
TWOSTAGE	SHAPEIT4.1.2	PbwtDepth8	21	0.2432
TWOSTAGE	SHAPEIT4.1.2	PbwtDepth8	22	0.6348
TWOSTAGE	EAGLE2.4.1	Kpbwt10000	1	0.5945
TWOSTAGE	EAGLE2.4.1	Kpbwt10000	2	0.4024
TWOSTAGE	EAGLE2.4.1	Kpbwt10000	3	0.473
TWOSTAGE	EAGLE2.4.1	Kpbwt10000	4	0.4956
TWOSTAGE	EAGLE2.4.1	Kpbwt10000	5	0.4323
TWOSTAGE	EAGLE2.4.1	Kpbwt10000	6	0.8187
TWOSTAGE	EAGLE2.4.1	Kpbwt10000	7	0.4871
TWOSTAGE	EAGLE2.4.1	Kpbwt10000	8	0.4062
TWOSTAGE	EAGLE2.4.1	Kpbwt10000	9	0.5579
TWOSTAGE	EAGLE2.4.1	Kpbwt10000	10	0.469
TWOSTAGE	EAGLE2.4.1	Kpbwt10000	11	0.3697
TWOSTAGE	EAGLE2.4.1	Kpbwt10000	12	0.4732
TWOSTAGE	EAGLE2.4.1	Kpbwt10000	13	0.4239
TWOSTAGE	EAGLE2.4.1	Kpbwt10000	14	0.5056
TWOSTAGE	EAGLE2.4.1	Kpbwt10000	15	0.7546
TWOSTAGE	EAGLE2.4.1	Kpbwt10000	16	0.5225
TWOSTAGE	EAGLE2.4.1	Kpbwt10000	17	0.7592
TWOSTAGE	EAGLE2.4.1	Kpbwt10000	18	0.5332
TWOSTAGE	EAGLE2.4.1	Kpbwt10000	19	1.3331
TWOSTAGE	EAGLE2.4.1	Kpbwt10000	20	0.6612
TWOSTAGE	EAGLE2.4.1	Kpbwt10000	21	0.5564
TWOSTAGE	EAGLE2.4.1	Kpbwt10000	22	1.0004
TWOSTAGE	SHAPEIT4.1.2	PbwtDepth4	1	0.1953
TWOSTAGE	SHAPEIT4.1.2	PbwtDepth4	2	0.123
TWOSTAGE	SHAPEIT4.1.2	PbwtDepth4	3	0.1303
TWOSTAGE	SHAPEIT4.1.2	PbwtDepth4	4	0.1213
TWOSTAGE	SHAPEIT4.1.2	PbwtDepth4	5	0.1183
TWOSTAGE	SHAPEIT4.1.2	PbwtDepth4	6	0.1006
TWOSTAGE	SHAPEIT4.1.2	PbwtDepth4	7	0.1379
TWOSTAGE	SHAPEIT4.1.2	PbwtDepth4	8	0.1211
TWOSTAGE	SHAPEIT4.1.2	PbwtDepth4	9	0.2173
TWOSTAGE	SHAPEIT4.1.2	PbwtDepth4	10	0.1492
TWOSTAGE	SHAPEIT4.1.2	PbwtDepth4	11	0.1318
TWOSTAGE	SHAPEIT4.1.2	PbwtDepth4	12	0.1663
TWOSTAGE	SHAPEIT4.1.2	PbwtDepth4	13	0.1521
TWOSTAGE	SHAPEIT4.1.2	PbwtDepth4	14	0.1691
TWOSTAGE	SHAPEIT4.1.2	PbwtDepth4	15	0.2476
TWOSTAGE	SHAPEIT4.1.2	PbwtDepth4	16	0.2368
TWOSTAGE	SHAPEIT4.1.2	PbwtDepth4	17	0.3356
TWOSTAGE	SHAPEIT4.1.2	PbwtDepth4	18	0.254
TWOSTAGE	SHAPEIT4.1.2	PbwtDepth4	19	0.9062
TWOSTAGE	SHAPEIT4.1.2	PbwtDepth4	20	0.3543
TWOSTAGE	SHAPEIT4.1.2	PbwtDepth4	21	0.2653
TWOSTAGE	SHAPEIT4.1.2	PbwtDepth4	22	0.6304
TWOSTAGE	BEAGLE5	PhaseStates560	1	0.2258
TWOSTAGE	BEAGLE5	PhaseStates560	2	0.1631
TWOSTAGE	BEAGLE5	PhaseStates560	3	0.1824
TWOSTAGE	BEAGLE5	PhaseStates560	4	0.1965
TWOSTAGE	BEAGLE5	PhaseStates560	5	0.1818
TWOSTAGE	BEAGLE5	PhaseStates560	6	0.1226
TWOSTAGE	BEAGLE5	PhaseStates560	7	0.1827
TWOSTAGE	BEAGLE5	PhaseStates560	8	0.1728
TWOSTAGE	BEAGLE5	PhaseStates560	9	0.2478
TWOSTAGE	BEAGLE5	PhaseStates560	10	0.2125
TWOSTAGE	BEAGLE5	PhaseStates560	11	0.1675
TWOSTAGE	BEAGLE5	PhaseStates560	12	0.1849
TWOSTAGE	BEAGLE5	PhaseStates560	13	0.1986
TWOSTAGE	BEAGLE5	PhaseStates560	14	0.2281
TWOSTAGE	BEAGLE5	PhaseStates560	15	0.3133
TWOSTAGE	BEAGLE5	PhaseStates560	16	0.2727
TWOSTAGE	BEAGLE5	PhaseStates560	17	0.3396
TWOSTAGE	BEAGLE5	PhaseStates560	18	0.308
TWOSTAGE	BEAGLE5	PhaseStates560	19	0.8887
TWOSTAGE	BEAGLE5	PhaseStates560	20	0.3563
TWOSTAGE	BEAGLE5	PhaseStates560	21	0.2506
TWOSTAGE	BEAGLE5	PhaseStates560	22	0.7158
TWOSTAGE	CONSENSUS	Default	1	0.1768
TWOSTAGE	CONSENSUS	Default	2	0.1354
TWOSTAGE	CONSENSUS	Default	3	0.1366
TWOSTAGE	CONSENSUS	Default	4	0.1443
TWOSTAGE	CONSENSUS	Default	5	0.1192
TWOSTAGE	CONSENSUS	Default	6	0.1035
TWOSTAGE	CONSENSUS	Default	7	0.1427
TWOSTAGE	CONSENSUS	Default	8	0.1377
TWOSTAGE	CONSENSUS	Default	9	0.1973
TWOSTAGE	CONSENSUS	Default	10	0.1604
TWOSTAGE	CONSENSUS	Default	11	0.1389
TWOSTAGE	CONSENSUS	Default	12	0.1488
TWOSTAGE	CONSENSUS	Default	13	0.1676
TWOSTAGE	CONSENSUS	Default	14	0.1802
TWOSTAGE	CONSENSUS	Default	15	0.2544
TWOSTAGE	CONSENSUS	Default	16	0.2384
TWOSTAGE	CONSENSUS	Default	17	0.2857
TWOSTAGE	CONSENSUS	Default	18	0.2612
TWOSTAGE	CONSENSUS	Default	19	0.8742
TWOSTAGE	CONSENSUS	Default	20	0.2987
TWOSTAGE	CONSENSUS	Default	21	0.2469
TWOSTAGE	CONSENSUS	Default	22	0.6742
TWOSTAGE	EAGLE2.4.1	Kpbwt20000	1	0.4952
TWOSTAGE	EAGLE2.4.1	Kpbwt20000	2	0.3597
TWOSTAGE	EAGLE2.4.1	Kpbwt20000	3	0.3972
TWOSTAGE	EAGLE2.4.1	Kpbwt20000	4	0.4505
TWOSTAGE	EAGLE2.4.1	Kpbwt20000	5	0.3787
TWOSTAGE	EAGLE2.4.1	Kpbwt20000	6	0.6043
TWOSTAGE	EAGLE2.4.1	Kpbwt20000	7	0.4224
TWOSTAGE	EAGLE2.4.1	Kpbwt20000	8	0.3496
TWOSTAGE	EAGLE2.4.1	Kpbwt20000	9	0.4757
TWOSTAGE	EAGLE2.4.1	Kpbwt20000	10	0.4148
TWOSTAGE	EAGLE2.4.1	Kpbwt20000	11	0.3003
TWOSTAGE	EAGLE2.4.1	Kpbwt20000	12	0.3916
TWOSTAGE	EAGLE2.4.1	Kpbwt20000	13	0.3929
TWOSTAGE	EAGLE2.4.1	Kpbwt20000	14	0.4896
TWOSTAGE	EAGLE2.4.1	Kpbwt20000	15	0.662
TWOSTAGE	EAGLE2.4.1	Kpbwt20000	16	0.4572
TWOSTAGE	EAGLE2.4.1	Kpbwt20000	17	0.5854
TWOSTAGE	EAGLE2.4.1	Kpbwt20000	18	0.4359
TWOSTAGE	EAGLE2.4.1	Kpbwt20000	19	1.2866
TWOSTAGE	EAGLE2.4.1	Kpbwt20000	20	0.5891
TWOSTAGE	EAGLE2.4.1	Kpbwt20000	21	0.5195
TWOSTAGE	EAGLE2.4.1	Kpbwt20000	22	0.8756
TWOSTAGE	CONSENSUS	High Resolution	1	0.1874
TWOSTAGE	CONSENSUS	High Resolution	2	0.1315
TWOSTAGE	CONSENSUS	High Resolution	3	0.1406
TWOSTAGE	CONSENSUS	High Resolution	4	0.1513
TWOSTAGE	CONSENSUS	High Resolution	5	0.1324
TWOSTAGE	CONSENSUS	High Resolution	6	0.0991
TWOSTAGE	CONSENSUS	High Resolution	7	0.1417
TWOSTAGE	CONSENSUS	High Resolution	8	0.1357
TWOSTAGE	CONSENSUS	High Resolution	9	0.2161
TWOSTAGE	CONSENSUS	High Resolution	10	0.1584
TWOSTAGE	CONSENSUS	High Resolution	11	0.1307
TWOSTAGE	CONSENSUS	High Resolution	12	0.1426
TWOSTAGE	CONSENSUS	High Resolution	13	0.1591
TWOSTAGE	CONSENSUS	High Resolution	14	0.1659
TWOSTAGE	CONSENSUS	High Resolution	15	0.2544
TWOSTAGE	CONSENSUS	High Resolution	16	0.2286
TWOSTAGE	CONSENSUS	High Resolution	17	0.2817
TWOSTAGE	CONSENSUS	High Resolution	18	0.2612
TWOSTAGE	CONSENSUS	High Resolution	19	0.8394
TWOSTAGE	CONSENSUS	High Resolution	20	0.2925
TWOSTAGE	CONSENSUS	High Resolution	21	0.2211
TWOSTAGE	CONSENSUS	High Resolution	22	0.6195
