# Supplementary material for: Accuracy of haplotype estimation and whole genome imputation affects complex trait analyses in complex biobanks
Source: Commun Biol. 2023 Jan 26;6:101. doi: 10.1038/s42003-023-04477-y (PMC9876938; doi:10.1038/s42003-023-04477-y)
Supplement: Supplementary file 6 — Supplementary Data 3 [file 42003_2023_4477_MOESM6_ESM.xlsx]

## Sheet: Imputation Accuracy
# Imputation Accuracy in 10000 Masked SNPs
PROTOCOL	TOOL	MaxMAF	Rsq	N
SEPARATE	BEAGLE5	0.0005	0.4285	1038137
SEPARATE	BEAGLE5	0.001	0.6757	3504422
SEPARATE	BEAGLE5	0.005	0.7238	23876323
SEPARATE	BEAGLE5	0.01	0.7884	22186507
SEPARATE	BEAGLE5	0.05	0.8844	105975418
SEPARATE	BEAGLE5	0.1	0.9432	93394854
SEPARATE	BEAGLE5	0.2	0.9504	246249466
SEPARATE	BEAGLE5	0.5	0.9532	797422583
SEPARATE	SHAPEIT4.1.2	0.0005	0.4289	1038137
SEPARATE	SHAPEIT4.1.2	0.001	0.6767	3504422
SEPARATE	SHAPEIT4.1.2	0.005	0.7242	23876323
SEPARATE	SHAPEIT4.1.2	0.01	0.7895	22186507
SEPARATE	SHAPEIT4.1.2	0.05	0.8849	105975418
SEPARATE	SHAPEIT4.1.2	0.1	0.9437	93394854
SEPARATE	SHAPEIT4.1.2	0.2	0.9507	246249466
SEPARATE	SHAPEIT4.1.2	0.5	0.9534	797422583
SEPARATE	EAGLE2.4.1	0.0005	0.4276	1038137
SEPARATE	EAGLE2.4.1	0.001	0.6732	3504422
SEPARATE	EAGLE2.4.1	0.005	0.7203	23876323
SEPARATE	EAGLE2.4.1	0.01	0.785	22186507
SEPARATE	EAGLE2.4.1	0.05	0.8817	105975418
SEPARATE	EAGLE2.4.1	0.1	0.9417	93394854
SEPARATE	EAGLE2.4.1	0.2	0.9491	246249466
SEPARATE	EAGLE2.4.1	0.5	0.9521	797422583
SEPARATE	CONSENSUS	0.0005	0.4287	1038137
SEPARATE	CONSENSUS	0.001	0.6777	3504422
SEPARATE	CONSENSUS	0.005	0.7257	23876323
SEPARATE	CONSENSUS	0.01	0.7908	22186507
SEPARATE	CONSENSUS	0.05	0.8859	105975418
SEPARATE	CONSENSUS	0.1	0.9442	93394854
SEPARATE	CONSENSUS	0.2	0.9512	246249466
SEPARATE	CONSENSUS	0.5	0.9539	797422583
INTERSECTION	BEAGLE5	0.0005	0.3635	1038137
INTERSECTION	BEAGLE5	0.001	0.5343	3504422
INTERSECTION	BEAGLE5	0.005	0.6181	23876323
INTERSECTION	BEAGLE5	0.01	0.679	22186507
INTERSECTION	BEAGLE5	0.05	0.7733	105975418
INTERSECTION	BEAGLE5	0.1	0.8455	93394854
INTERSECTION	BEAGLE5	0.2	0.8647	246249466
INTERSECTION	BEAGLE5	0.5	0.8763	797422583
INTERSECTION	SHAPEIT4.1.2	0.0005	0.3615	1038137
INTERSECTION	SHAPEIT4.1.2	0.001	0.5336	3504422
INTERSECTION	SHAPEIT4.1.2	0.005	0.617	23876323
INTERSECTION	SHAPEIT4.1.2	0.01	0.6787	22186507
INTERSECTION	SHAPEIT4.1.2	0.05	0.773	105975418
INTERSECTION	SHAPEIT4.1.2	0.1	0.8452	93394854
INTERSECTION	SHAPEIT4.1.2	0.2	0.8644	246249466
INTERSECTION	SHAPEIT4.1.2	0.5	0.8758	797422583
INTERSECTION	EAGLE2.4.1	0.0005	0.3595	1038137
INTERSECTION	EAGLE2.4.1	0.001	0.5307	3504422
INTERSECTION	EAGLE2.4.1	0.005	0.6121	23876323
INTERSECTION	EAGLE2.4.1	0.01	0.672	22186507
INTERSECTION	EAGLE2.4.1	0.05	0.7669	105975418
INTERSECTION	EAGLE2.4.1	0.1	0.8409	93394854
INTERSECTION	EAGLE2.4.1	0.2	0.8609	246249466
INTERSECTION	EAGLE2.4.1	0.5	0.8731	797422583
INTERSECTION	CONSENSUS	0.0005	0.3636	1038137
INTERSECTION	CONSENSUS	0.001	0.5365	3504422
INTERSECTION	CONSENSUS	0.005	0.6202	23876323
INTERSECTION	CONSENSUS	0.01	0.6817	22186507
INTERSECTION	CONSENSUS	0.05	0.7756	105975418
INTERSECTION	CONSENSUS	0.1	0.8472	93394854
INTERSECTION	CONSENSUS	0.2	0.8661	246249466
INTERSECTION	CONSENSUS	0.5	0.8773	797422583
UNION	BEAGLE5	0.0005	0.3662	1038137
UNION	BEAGLE5	0.001	0.5757	3504422
UNION	BEAGLE5	0.005	0.6626	23876323
UNION	BEAGLE5	0.01	0.7254	22186507
UNION	BEAGLE5	0.05	0.8348	105975418
UNION	BEAGLE5	0.1	0.9058	93394854
UNION	BEAGLE5	0.2	0.9198	246249466
UNION	BEAGLE5	0.5	0.9282	797422583
UNION	SHAPEIT4.1.2	0.0005	0.0446	1038137
UNION	SHAPEIT4.1.2	0.001	0.0327	3504422
UNION	SHAPEIT4.1.2	0.005	0.0761	23876323
UNION	SHAPEIT4.1.2	0.01	0.1074	22186507
UNION	SHAPEIT4.1.2	0.05	0.1262	105975418
UNION	SHAPEIT4.1.2	0.1	0.2272	93394854
UNION	SHAPEIT4.1.2	0.2	0.3097	246249466
UNION	SHAPEIT4.1.2	0.5	0.3872	797422583
UNION	EAGLE2.4.1	0.0005	0.3621	1038137
UNION	EAGLE2.4.1	0.001	0.5843	3504422
UNION	EAGLE2.4.1	0.005	0.6594	23876323
UNION	EAGLE2.4.1	0.01	0.7219	22186507
UNION	EAGLE2.4.1	0.05	0.8294	105975418
UNION	EAGLE2.4.1	0.1	0.9044	93394854
UNION	EAGLE2.4.1	0.2	0.9165	246249466
UNION	EAGLE2.4.1	0.5	0.9221	797422583
UNION	CONSENSUS	0.0005	0.3359	1038137
UNION	CONSENSUS	0.001	0.5407	3504422
UNION	CONSENSUS	0.005	0.6289	23876323
UNION	CONSENSUS	0.01	0.6982	22186507
UNION	CONSENSUS	0.05	0.807	105975418
UNION	CONSENSUS	0.1	0.8898	93394854
UNION	CONSENSUS	0.2	0.9053	246249466
UNION	CONSENSUS	0.5	0.913	797422583
TWOSTAGE	BEAGLE5	0.0005	0.4287	1038137
TWOSTAGE	BEAGLE5	0.001	0.6771	3504422
TWOSTAGE	BEAGLE5	0.005	0.7237	23876323
TWOSTAGE	BEAGLE5	0.01	0.789	22186507
TWOSTAGE	BEAGLE5	0.05	0.8846	105975418
TWOSTAGE	BEAGLE5	0.1	0.9434	93394854
TWOSTAGE	BEAGLE5	0.2	0.9506	246249466
TWOSTAGE	BEAGLE5	0.5	0.9534	797422583
TWOSTAGE	SHAPEIT4.1.2	0.0005	0.4062	1038137
TWOSTAGE	SHAPEIT4.1.2	0.001	0.6582	3504422
TWOSTAGE	SHAPEIT4.1.2	0.005	0.7084	23876323
TWOSTAGE	SHAPEIT4.1.2	0.01	0.7724	22186507
TWOSTAGE	SHAPEIT4.1.2	0.05	0.8741	105975418
TWOSTAGE	SHAPEIT4.1.2	0.1	0.9374	93394854
TWOSTAGE	SHAPEIT4.1.2	0.2	0.9439	246249466
TWOSTAGE	SHAPEIT4.1.2	0.5	0.9471	797422583
TWOSTAGE	EAGLE2.4.1	0.0005	0.4045	1038137
TWOSTAGE	EAGLE2.4.1	0.001	0.6554	3504422
TWOSTAGE	EAGLE2.4.1	0.005	0.7064	23876323
TWOSTAGE	EAGLE2.4.1	0.01	0.7703	22186507
TWOSTAGE	EAGLE2.4.1	0.05	0.8728	105975418
TWOSTAGE	EAGLE2.4.1	0.1	0.9366	93394854
TWOSTAGE	EAGLE2.4.1	0.2	0.9433	246249466
TWOSTAGE	EAGLE2.4.1	0.5	0.9466	797422583
TWOSTAGE	CONSENSUS	0.0005	0.4065	1038137
TWOSTAGE	CONSENSUS	0.001	0.6582	3504422
TWOSTAGE	CONSENSUS	0.005	0.709	23876323
TWOSTAGE	CONSENSUS	0.01	0.7727	22186507
TWOSTAGE	CONSENSUS	0.05	0.8745	105975418
TWOSTAGE	CONSENSUS	0.1	0.9376	93394854
TWOSTAGE	CONSENSUS	0.2	0.9441	246249466
TWOSTAGE	CONSENSUS	0.5	0.9473	797422583
