# Supplementary material for: Accuracy of haplotype estimation and whole genome imputation affects complex trait analyses in complex biobanks
Source: Commun Biol. 2023 Jan 26;6:101. doi: 10.1038/s42003-023-04477-y (PMC9876938; doi:10.1038/s42003-023-04477-y)
Supplement: Supplementary file 7 — Supplementary Data 4 [file 42003_2023_4477_MOESM7_ESM.xlsx]

## Sheet: Imputation accuray PGP UK
# Imputation Accuracy in PGP UK Samples
PROTOCOL	TOOL	PRAMETER	MaxMAF	Rsq	N
Cohort2012	BEAGLE5	phase-states=560	0.0001	0.2038	86071
Cohort2012	BEAGLE5	phase-states=560	0.0005	0.4209	1181521
Cohort2012	BEAGLE5	phase-states=560	0.001	0.5786	1186016
Cohort2012	BEAGLE5	phase-states=560	0.005	0.7039	5460721
Cohort2012	BEAGLE5	phase-states=560	0.01	0.7834	2962562
Cohort2012	BEAGLE5	phase-states=560	0.05	0.832	9267817
Cohort2012	BEAGLE5	phase-states=560	0.1	0.8828	8469696
Cohort2012	BEAGLE5	phase-states=560	0.2	0.9181	129077490
Cohort2012	BEAGLE5	phase-states=560	0.5	0.9445	23504726
Cohort2012	SHAPEIT4.1.2	pbwt-depth=8	0.0001	0.2103	86071
Cohort2012	SHAPEIT4.1.2	pbwt-depth=8	0.0005	0.4284	1181521
Cohort2012	SHAPEIT4.1.2	pbwt-depth=8	0.001	0.5806	1186016
Cohort2012	SHAPEIT4.1.2	pbwt-depth=8	0.005	0.7082	5460721
Cohort2012	SHAPEIT4.1.2	pbwt-depth=8	0.01	0.7847	2962562
Cohort2012	SHAPEIT4.1.2	pbwt-depth=8	0.05	0.8319	9267817
Cohort2012	SHAPEIT4.1.2	pbwt-depth=8	0.1	0.8832	8469696
Cohort2012	SHAPEIT4.1.2	pbwt-depth=8	0.2	0.9179	129077490
Cohort2012	SHAPEIT4.1.2	pbwt-depth=8	0.5	0.9442	23504726
Cohort2012	EAGLE2.4.1	Kpbwt=20000	0.0001	0.191	86071
Cohort2012	EAGLE2.4.1	Kpbwt=20000	0.0005	0.4022	1181521
Cohort2012	EAGLE2.4.1	Kpbwt=20000	0.001	0.5532	1186016
Cohort2012	EAGLE2.4.1	Kpbwt=20000	0.005	0.6851	5460721
Cohort2012	EAGLE2.4.1	Kpbwt=20000	0.01	0.772	2962562
Cohort2012	EAGLE2.4.1	Kpbwt=20000	0.05	0.8249	9267817
Cohort2012	EAGLE2.4.1	Kpbwt=20000	0.1	0.8787	8469696
Cohort2012	EAGLE2.4.1	Kpbwt=20000	0.2	0.9153	129077490
Cohort2012	EAGLE2.4.1	Kpbwt=20000	0.5	0.9429	23504726
Cohort2012	CONSENSUS	High Resolution	0.0001	0.2085	86071
Cohort2012	CONSENSUS	High Resolution	0.0005	0.4324	1181521
Cohort2012	CONSENSUS	High Resolution	0.001	0.5873	1186016
Cohort2012	CONSENSUS	High Resolution	0.005	0.7126	5460721
Cohort2012	CONSENSUS	High Resolution	0.01	0.7912	2962562
Cohort2012	CONSENSUS	High Resolution	0.05	0.8382	9267817
Cohort2012	CONSENSUS	High Resolution	0.1	0.8878	8469696
Cohort2012	CONSENSUS	High Resolution	0.2	0.9215	129077490
Cohort2012	CONSENSUS	High Resolution	0.5	0.9465	23504726
INTERSECTION	BEAGLE5	phase-states=560	0.0001	0.1305	86071
INTERSECTION	BEAGLE5	phase-states=560	0.0005	0.2633	1181521
INTERSECTION	BEAGLE5	phase-states=560	0.001	0.3826	1186016
INTERSECTION	BEAGLE5	phase-states=560	0.005	0.5139	5460721
INTERSECTION	BEAGLE5	phase-states=560	0.01	0.6029	2962562
INTERSECTION	BEAGLE5	phase-states=560	0.05	0.6761	9267817
INTERSECTION	BEAGLE5	phase-states=560	0.1	0.7345	8469696
INTERSECTION	BEAGLE5	phase-states=560	0.2	0.7908	129077490
INTERSECTION	BEAGLE5	phase-states=560	0.5	0.8428	23504726
INTERSECTION	SHAPEIT4.1.2	pbwt-depth=8	0.0001	0.1344	86071
INTERSECTION	SHAPEIT4.1.2	pbwt-depth=8	0.0005	0.2726	1181521
INTERSECTION	SHAPEIT4.1.2	pbwt-depth=8	0.001	0.3905	1186016
INTERSECTION	SHAPEIT4.1.2	pbwt-depth=8	0.005	0.5187	5460721
INTERSECTION	SHAPEIT4.1.2	pbwt-depth=8	0.01	0.6049	2962562
INTERSECTION	SHAPEIT4.1.2	pbwt-depth=8	0.05	0.6742	9267817
INTERSECTION	SHAPEIT4.1.2	pbwt-depth=8	0.1	0.7313	8469696
INTERSECTION	SHAPEIT4.1.2	pbwt-depth=8	0.2	0.7873	129077490
INTERSECTION	SHAPEIT4.1.2	pbwt-depth=8	0.5	0.84	23504726
INTERSECTION	EAGLE2.4.1	Kpbwt=20000	0.0001	0.1161	86071
INTERSECTION	EAGLE2.4.1	Kpbwt=20000	0.0005	0.2372	1181521
INTERSECTION	EAGLE2.4.1	Kpbwt=20000	0.001	0.3514	1186016
INTERSECTION	EAGLE2.4.1	Kpbwt=20000	0.005	0.4831	5460721
INTERSECTION	EAGLE2.4.1	Kpbwt=20000	0.01	0.5809	2962562
INTERSECTION	EAGLE2.4.1	Kpbwt=20000	0.05	0.6646	9267817
INTERSECTION	EAGLE2.4.1	Kpbwt=20000	0.1	0.7264	8469696
INTERSECTION	EAGLE2.4.1	Kpbwt=20000	0.2	0.7849	129077490
INTERSECTION	EAGLE2.4.1	Kpbwt=20000	0.5	0.839	23504726
INTERSECTION	CONSENSUS	High Resolution	0.0001	0.1342	86071
INTERSECTION	CONSENSUS	High Resolution	0.0005	0.2722	1181521
INTERSECTION	CONSENSUS	High Resolution	0.001	0.3942	1186016
INTERSECTION	CONSENSUS	High Resolution	0.005	0.5248	5460721
INTERSECTION	CONSENSUS	High Resolution	0.01	0.6153	2962562
INTERSECTION	CONSENSUS	High Resolution	0.05	0.6893	9267817
INTERSECTION	CONSENSUS	High Resolution	0.1	0.7475	8469696
INTERSECTION	CONSENSUS	High Resolution	0.2	0.7994	129077490
INTERSECTION	CONSENSUS	High Resolution	0.5	0.8487	23504726
UNION	BEAGLE5	phase-states=560	0.0001	0.2038	86071
UNION	BEAGLE5	phase-states=560	0.0005	0.3209	1181521
UNION	BEAGLE5	phase-states=560	0.001	0.5786	1186016
UNION	BEAGLE5	phase-states=560	0.005	0.7039	5460721
UNION	BEAGLE5	phase-states=560	0.01	0.7834	2962562
UNION	BEAGLE5	phase-states=560	0.05	0.832	9267817
UNION	BEAGLE5	phase-states=560	0.1	0.8828	8469696
UNION	BEAGLE5	phase-states=560	0.2	0.9181	129077490
UNION	BEAGLE5	phase-states=560	0.5	0.9445	23504726
UNION	SHAPEIT4.1.2	pbwt-depth=8	0.0001	0.1291	86071
UNION	SHAPEIT4.1.2	pbwt-depth=8	0.0005	0.3092	1181521
UNION	SHAPEIT4.1.2	pbwt-depth=8	0.001	0.4345	1186016
UNION	SHAPEIT4.1.2	pbwt-depth=8	0.005	0.4936	5460721
UNION	SHAPEIT4.1.2	pbwt-depth=8	0.01	0.4804	2962562
UNION	SHAPEIT4.1.2	pbwt-depth=8	0.05	0.4388	9267817
UNION	SHAPEIT4.1.2	pbwt-depth=8	0.1	0.4615	8469696
UNION	SHAPEIT4.1.2	pbwt-depth=8	0.2	0.5205	129077490
UNION	SHAPEIT4.1.2	pbwt-depth=8	0.5	0.5892	23504726
UNION	EAGLE2.4.1	Kpbwt=20000	0.0001	0.14	86071
UNION	EAGLE2.4.1	Kpbwt=20000	0.0005	0.3402	1181521
UNION	EAGLE2.4.1	Kpbwt=20000	0.001	0.4914	1186016
UNION	EAGLE2.4.1	Kpbwt=20000	0.005	0.6273	5460721
UNION	EAGLE2.4.1	Kpbwt=20000	0.01	0.7226	2962562
UNION	EAGLE2.4.1	Kpbwt=20000	0.05	0.78	9267817
UNION	EAGLE2.4.1	Kpbwt=20000	0.1	0.8364	8469696
UNION	EAGLE2.4.1	Kpbwt=20000	0.2	0.878	129077490
UNION	EAGLE2.4.1	Kpbwt=20000	0.5	0.9125	23504726
UNION	CONSENSUS	High Resolution	0.0001	0.183	86071
UNION	CONSENSUS	High Resolution	0.0005	0.3952	1181521
UNION	CONSENSUS	High Resolution	0.001	0.5519	1186016
UNION	CONSENSUS	High Resolution	0.005	0.6901	5460721
UNION	CONSENSUS	High Resolution	0.01	0.7625	2962562
UNION	CONSENSUS	High Resolution	0.05	0.7755	9267817
UNION	CONSENSUS	High Resolution	0.1	0.8315	8469696
UNION	CONSENSUS	High Resolution	0.2	0.8736	129077490
UNION	CONSENSUS	High Resolution	0.5	0.9094	23504726
TWOSTAGE	BEAGLE5	phase-states=560	0.0001	0.2125	86071
TWOSTAGE	BEAGLE5	phase-states=560	0.0005	0.4361	1181521
TWOSTAGE	BEAGLE5	phase-states=560	0.001	0.5927	1186016
TWOSTAGE	BEAGLE5	phase-states=560	0.005	0.7194	5460721
TWOSTAGE	BEAGLE5	phase-states=560	0.01	0.8012	2962562
TWOSTAGE	BEAGLE5	phase-states=560	0.05	0.8555	9267817
TWOSTAGE	BEAGLE5	phase-states=560	0.1	0.8966	8469696
TWOSTAGE	BEAGLE5	phase-states=560	0.2	0.9249	129077490
TWOSTAGE	BEAGLE5	phase-states=560	0.5	0.9468	23504726
TWOSTAGE	SHAPEIT4.1.2	pbwt-depth=8	0.0001	0.2148	86071
TWOSTAGE	SHAPEIT4.1.2	pbwt-depth=8	0.0005	0.4392	1181521
TWOSTAGE	SHAPEIT4.1.2	pbwt-depth=8	0.001	0.5952	1186016
TWOSTAGE	SHAPEIT4.1.2	pbwt-depth=8	0.005	0.7206	5460721
TWOSTAGE	SHAPEIT4.1.2	pbwt-depth=8	0.01	0.8025	2962562
TWOSTAGE	SHAPEIT4.1.2	pbwt-depth=8	0.05	0.8561	9267817
TWOSTAGE	SHAPEIT4.1.2	pbwt-depth=8	0.1	0.897	8469696
TWOSTAGE	SHAPEIT4.1.2	pbwt-depth=8	0.2	0.9252	129077490
TWOSTAGE	SHAPEIT4.1.2	pbwt-depth=8	0.5	0.9469	23504726
TWOSTAGE	EAGLE2.4.1	Kpbwt=20000	0.0001	0.2077	86071
TWOSTAGE	EAGLE2.4.1	Kpbwt=20000	0.0005	0.4314	1181521
TWOSTAGE	EAGLE2.4.1	Kpbwt=20000	0.001	0.5887	1186016
TWOSTAGE	EAGLE2.4.1	Kpbwt=20000	0.005	0.7158	5460721
TWOSTAGE	EAGLE2.4.1	Kpbwt=20000	0.01	0.7991	2962562
TWOSTAGE	EAGLE2.4.1	Kpbwt=20000	0.05	0.8542	9267817
TWOSTAGE	EAGLE2.4.1	Kpbwt=20000	0.1	0.8956	8469696
TWOSTAGE	EAGLE2.4.1	Kpbwt=20000	0.2	0.9244	129077490
TWOSTAGE	EAGLE2.4.1	Kpbwt=20000	0.5	0.9464	23504726
TWOSTAGE	CONSENSUS	High Resolution	0.0001	0.2164	86071
TWOSTAGE	CONSENSUS	High Resolution	0.0005	0.4397	1181521
TWOSTAGE	CONSENSUS	High Resolution	0.001	0.5963	1186016
TWOSTAGE	CONSENSUS	High Resolution	0.005	0.7216	5460721
TWOSTAGE	CONSENSUS	High Resolution	0.01	0.8037	2962562
TWOSTAGE	CONSENSUS	High Resolution	0.05	0.8571	9267817
TWOSTAGE	CONSENSUS	High Resolution	0.1	0.898	8469696
TWOSTAGE	CONSENSUS	High Resolution	0.2	0.926	129077490
TWOSTAGE	CONSENSUS	High Resolution	0.5	0.9474	23504726
Cohort2015i	BEAGLE5	phase-states=560	0.0001	0.2288	86071
Cohort2015i	BEAGLE5	phase-states=560	0.0005	0.4653	1181521
Cohort2015i	BEAGLE5	phase-states=560	0.001	0.6241	1186016
Cohort2015i	BEAGLE5	phase-states=560	0.005	0.7503	5460721
Cohort2015i	BEAGLE5	phase-states=560	0.01	0.8212	2962562
Cohort2015i	BEAGLE5	phase-states=560	0.05	0.8931	9267817
Cohort2015i	BEAGLE5	phase-states=560	0.1	0.9142	8469696
Cohort2015i	BEAGLE5	phase-states=560	0.2	0.9308	129077490
Cohort2015i	BEAGLE5	phase-states=560	0.5	0.9465	23504726
Cohort2015i	SHAPEIT4.1.2	pbwt-depth=8	0.0001	0.2358	86071
Cohort2015i	SHAPEIT4.1.2	pbwt-depth=8	0.0005	0.4712	1181521
Cohort2015i	SHAPEIT4.1.2	pbwt-depth=8	0.001	0.6308	1186016
Cohort2015i	SHAPEIT4.1.2	pbwt-depth=8	0.005	0.7516	5460721
Cohort2015i	SHAPEIT4.1.2	pbwt-depth=8	0.01	0.8187	2962562
Cohort2015i	SHAPEIT4.1.2	pbwt-depth=8	0.05	0.893	9267817
Cohort2015i	SHAPEIT4.1.2	pbwt-depth=8	0.1	0.914	8469696
Cohort2015i	SHAPEIT4.1.2	pbwt-depth=8	0.2	0.9303	129077490
Cohort2015i	SHAPEIT4.1.2	pbwt-depth=8	0.5	0.9464	23504726
Cohort2015i	EAGLE2.4.1	Kpbwt=20000	0.0001	0.2262	86071
Cohort2015i	EAGLE2.4.1	Kpbwt=20000	0.0005	0.4535	1181521
Cohort2015i	EAGLE2.4.1	Kpbwt=20000	0.001	0.6147	1186016
Cohort2015i	EAGLE2.4.1	Kpbwt=20000	0.005	0.74	5460721
Cohort2015i	EAGLE2.4.1	Kpbwt=20000	0.01	0.8129	2962562
Cohort2015i	EAGLE2.4.1	Kpbwt=20000	0.05	0.8904	9267817
Cohort2015i	EAGLE2.4.1	Kpbwt=20000	0.1	0.912	8469696
Cohort2015i	EAGLE2.4.1	Kpbwt=20000	0.2	0.9288	129077490
Cohort2015i	EAGLE2.4.1	Kpbwt=20000	0.5	0.9452	23504726
Cohort2015i	CONSENSUS	High Resolution	0.0001	0.2345	86071
Cohort2015i	CONSENSUS	High Resolution	0.0005	0.4737	1181521
Cohort2015i	CONSENSUS	High Resolution	0.001	0.6351	1186016
Cohort2015i	CONSENSUS	High Resolution	0.005	0.7582	5460721
Cohort2015i	CONSENSUS	High Resolution	0.01	0.8263	2962562
Cohort2015i	CONSENSUS	High Resolution	0.05	0.8967	9267817
Cohort2015i	CONSENSUS	High Resolution	0.1	0.9179	8469696
Cohort2015i	CONSENSUS	High Resolution	0.2	0.9331	129077490
Cohort2015i	CONSENSUS	High Resolution	0.5	0.9484	23504726
Cohort2012	BEAGLE5	phase-states=280	0.0001	0.2038	86071
Cohort2012	BEAGLE5	phase-states=280	0.0005	0.4168	1181521
Cohort2012	BEAGLE5	phase-states=280	0.001	0.5758	1186016
Cohort2012	BEAGLE5	phase-states=280	0.005	0.7015	5460721
Cohort2012	BEAGLE5	phase-states=280	0.01	0.7799	2962562
Cohort2012	BEAGLE5	phase-states=280	0.05	0.8308	9267817
Cohort2012	BEAGLE5	phase-states=280	0.1	0.8817	8469696
Cohort2012	BEAGLE5	phase-states=280	0.2	0.9173	129077490
Cohort2012	BEAGLE5	phase-states=280	0.5	0.9444	23504726
Cohort2012	SHAPEIT4.1.2	pbwt-depth=4	0.0001	0.207	86071
Cohort2012	SHAPEIT4.1.2	pbwt-depth=4	0.0005	0.4244	1181521
Cohort2012	SHAPEIT4.1.2	pbwt-depth=4	0.001	0.5779	1186016
Cohort2012	SHAPEIT4.1.2	pbwt-depth=4	0.005	0.7042	5460721
Cohort2012	SHAPEIT4.1.2	pbwt-depth=4	0.01	0.7826	2962562
Cohort2012	SHAPEIT4.1.2	pbwt-depth=4	0.05	0.8285	9267817
Cohort2012	SHAPEIT4.1.2	pbwt-depth=4	0.1	0.8796	8469696
Cohort2012	SHAPEIT4.1.2	pbwt-depth=4	0.2	0.9159	129077490
Cohort2012	SHAPEIT4.1.2	pbwt-depth=4	0.5	0.9432	23504726
Cohort2012	EAGLE2.4.1	Kpbwt=10000	0.0001	0.1891	86071
Cohort2012	EAGLE2.4.1	Kpbwt=10000	0.0005	0.3997	1181521
Cohort2012	EAGLE2.4.1	Kpbwt=10000	0.001	0.5531	1186016
Cohort2012	EAGLE2.4.1	Kpbwt=10000	0.005	0.6853	5460721
Cohort2012	EAGLE2.4.1	Kpbwt=10000	0.01	0.7708	2962562
Cohort2012	EAGLE2.4.1	Kpbwt=10000	0.05	0.8236	9267817
Cohort2012	EAGLE2.4.1	Kpbwt=10000	0.1	0.8774	8469696
Cohort2012	EAGLE2.4.1	Kpbwt=10000	0.2	0.9142	129077490
Cohort2012	EAGLE2.4.1	Kpbwt=10000	0.5	0.9423	23504726
Cohort2012	CONSENSUS	Default	0.0001	0.209	86071
Cohort2012	CONSENSUS	Default	0.0005	0.4306	1181521
Cohort2012	CONSENSUS	Default	0.001	0.5681	1186016
Cohort2012	CONSENSUS	Default	0.005	0.7128	5460721
Cohort2012	CONSENSUS	Default	0.01	0.7915	2962562
Cohort2012	CONSENSUS	Default	0.05	0.8384	9267817
Cohort2012	CONSENSUS	Default	0.1	0.8875	8469696
Cohort2012	CONSENSUS	Default	0.2	0.9212	129077490
Cohort2012	CONSENSUS	Default	0.5	0.9465	23504726
INTERSECTION	BEAGLE5	phase-states=280	0.0001	0.1276	86071
INTERSECTION	BEAGLE5	phase-states=280	0.0005	0.2566	1181521
INTERSECTION	BEAGLE5	phase-states=280	0.001	0.3734	1186016
INTERSECTION	BEAGLE5	phase-states=280	0.005	0.5105	5460721
INTERSECTION	BEAGLE5	phase-states=280	0.01	0.6023	2962562
INTERSECTION	BEAGLE5	phase-states=280	0.05	0.674	9267817
INTERSECTION	BEAGLE5	phase-states=280	0.1	0.7317	8469696
INTERSECTION	BEAGLE5	phase-states=280	0.2	0.7879	129077490
INTERSECTION	BEAGLE5	phase-states=280	0.5	0.841	23504726
INTERSECTION	SHAPEIT4.1.2	pbwt-depth=4	0.0001	0.1246	86071
INTERSECTION	SHAPEIT4.1.2	pbwt-depth=4	0.0005	0.2578	1181521
INTERSECTION	SHAPEIT4.1.2	pbwt-depth=4	0.001	0.3781	1186016
INTERSECTION	SHAPEIT4.1.2	pbwt-depth=4	0.005	0.5059	5460721
INTERSECTION	SHAPEIT4.1.2	pbwt-depth=4	0.01	0.5943	2962562
INTERSECTION	SHAPEIT4.1.2	pbwt-depth=4	0.05	0.6635	9267817
INTERSECTION	SHAPEIT4.1.2	pbwt-depth=4	0.1	0.724	8469696
INTERSECTION	SHAPEIT4.1.2	pbwt-depth=4	0.2	0.7825	129077490
INTERSECTION	SHAPEIT4.1.2	pbwt-depth=4	0.5	0.8359	23504726
INTERSECTION	EAGLE2.4.1	Kpbwt=10000	0.0001	0.1145	86071
INTERSECTION	EAGLE2.4.1	Kpbwt=10000	0.0005	0.238	1181521
INTERSECTION	EAGLE2.4.1	Kpbwt=10000	0.001	0.3596	1186016
INTERSECTION	EAGLE2.4.1	Kpbwt=10000	0.005	0.4902	5460721
INTERSECTION	EAGLE2.4.1	Kpbwt=10000	0.01	0.5845	2962562
INTERSECTION	EAGLE2.4.1	Kpbwt=10000	0.05	0.6642	9267817
INTERSECTION	EAGLE2.4.1	Kpbwt=10000	0.1	0.7261	8469696
INTERSECTION	EAGLE2.4.1	Kpbwt=10000	0.2	0.7834	129077490
INTERSECTION	EAGLE2.4.1	Kpbwt=10000	0.5	0.8377	23504726
INTERSECTION	CONSENSUS	Default	0.0001	0.1327	86071
INTERSECTION	CONSENSUS	Default	0.0005	0.2668	1181521
INTERSECTION	CONSENSUS	Default	0.001	0.3907	1186016
INTERSECTION	CONSENSUS	Default	0.005	0.5208	5460721
INTERSECTION	CONSENSUS	Default	0.01	0.612	2962562
INTERSECTION	CONSENSUS	Default	0.05	0.685	9267817
INTERSECTION	CONSENSUS	Default	0.1	0.7431	8469696
INTERSECTION	CONSENSUS	Default	0.2	0.7976	129077490
INTERSECTION	CONSENSUS	Default	0.5	0.8474	23504726
UNION	BEAGLE5	phase-states=280	0.0001	0.1793	86071
UNION	BEAGLE5	phase-states=280	0.0005	0.3825	1181521
UNION	BEAGLE5	phase-states=280	0.001	0.5464	1186016
UNION	BEAGLE5	phase-states=280	0.005	0.6832	5460721
UNION	BEAGLE5	phase-states=280	0.01	0.7609	2962562
UNION	BEAGLE5	phase-states=280	0.05	0.8164	9267817
UNION	BEAGLE5	phase-states=280	0.1	0.865	8469696
UNION	BEAGLE5	phase-states=280	0.2	0.9017	129077490
UNION	BEAGLE5	phase-states=280	0.5	0.9305	23504726
UNION	SHAPEIT4.1.2	pbwt-depth=4	0.0001	0.1147	86071
UNION	SHAPEIT4.1.2	pbwt-depth=4	0.0005	0.298	1181521
UNION	SHAPEIT4.1.2	pbwt-depth=4	0.001	0.4192	1186016
UNION	SHAPEIT4.1.2	pbwt-depth=4	0.005	0.4712	5460721
UNION	SHAPEIT4.1.2	pbwt-depth=4	0.01	0.4552	2962562
UNION	SHAPEIT4.1.2	pbwt-depth=4	0.05	0.4088	9267817
UNION	SHAPEIT4.1.2	pbwt-depth=4	0.1	0.4334	8469696
UNION	SHAPEIT4.1.2	pbwt-depth=4	0.2	0.4902	129077490
UNION	SHAPEIT4.1.2	pbwt-depth=4	0.5	0.5597	23504726
UNION	EAGLE2.4.1	Kpbwt=10000	0.0001	0.1387	86071
UNION	EAGLE2.4.1	Kpbwt=10000	0.0005	0.3352	1181521
UNION	EAGLE2.4.1	Kpbwt=10000	0.001	0.4895	1186016
UNION	EAGLE2.4.1	Kpbwt=10000	0.005	0.629	5460721
UNION	EAGLE2.4.1	Kpbwt=10000	0.01	0.7212	2962562
UNION	EAGLE2.4.1	Kpbwt=10000	0.05	0.7755	9267817
UNION	EAGLE2.4.1	Kpbwt=10000	0.1	0.8315	8469696
UNION	EAGLE2.4.1	Kpbwt=10000	0.2	0.8736	129077490
UNION	EAGLE2.4.1	Kpbwt=10000	0.5	0.9094	23504726
UNION	CONSENSUS	Default	0.0001	0.1703	86071
UNION	CONSENSUS	Default	0.0005	0.3782	1181521
UNION	CONSENSUS	Default	0.001	0.542	1186016
UNION	CONSENSUS	Default	0.005	0.6771	5460721
UNION	CONSENSUS	Default	0.01	0.7522	2962562
UNION	CONSENSUS	Default	0.05	0.7986	9267817
UNION	CONSENSUS	Default	0.1	0.8495	8469696
UNION	CONSENSUS	Default	0.2	0.8876	129077490
UNION	CONSENSUS	Default	0.5	0.9202	23504726
TWOSTAGE	BEAGLE5	phase-states=280	0.0001	0.2119	86071
TWOSTAGE	BEAGLE5	phase-states=280	0.0005	0.4347	1181521
TWOSTAGE	BEAGLE5	phase-states=280	0.001	0.59	1186016
TWOSTAGE	BEAGLE5	phase-states=280	0.005	0.7191	5460721
TWOSTAGE	BEAGLE5	phase-states=280	0.01	0.7995	2962562
TWOSTAGE	BEAGLE5	phase-states=280	0.05	0.8554	9267817
TWOSTAGE	BEAGLE5	phase-states=280	0.1	0.8967	8469696
TWOSTAGE	BEAGLE5	phase-states=280	0.2	0.9251	129077490
TWOSTAGE	BEAGLE5	phase-states=280	0.5	0.9468	23504726
TWOSTAGE	SHAPEIT4.1.2	pbwt-depth=4	0.0001	0.2145	86071
TWOSTAGE	SHAPEIT4.1.2	pbwt-depth=4	0.0005	0.4375	1181521
TWOSTAGE	SHAPEIT4.1.2	pbwt-depth=4	0.001	0.5928	1186016
TWOSTAGE	SHAPEIT4.1.2	pbwt-depth=4	0.005	0.7186	5460721
TWOSTAGE	SHAPEIT4.1.2	pbwt-depth=4	0.01	0.8003	2962562
TWOSTAGE	SHAPEIT4.1.2	pbwt-depth=4	0.05	0.8553	9267817
TWOSTAGE	SHAPEIT4.1.2	pbwt-depth=4	0.1	0.8962	8469696
TWOSTAGE	SHAPEIT4.1.2	pbwt-depth=4	0.2	0.9249	129077490
TWOSTAGE	SHAPEIT4.1.2	pbwt-depth=4	0.5	0.9466	23504726
TWOSTAGE	EAGLE2.4.1	Kpbwt=10000	0.0001	0.2066	86071
TWOSTAGE	EAGLE2.4.1	Kpbwt=10000	0.0005	0.4297	1181521
TWOSTAGE	EAGLE2.4.1	Kpbwt=10000	0.001	0.588	1186016
TWOSTAGE	EAGLE2.4.1	Kpbwt=10000	0.005	0.7152	5460721
TWOSTAGE	EAGLE2.4.1	Kpbwt=10000	0.01	0.7984	2962562
TWOSTAGE	EAGLE2.4.1	Kpbwt=10000	0.05	0.8533	9267817
TWOSTAGE	EAGLE2.4.1	Kpbwt=10000	0.1	0.8948	8469696
TWOSTAGE	EAGLE2.4.1	Kpbwt=10000	0.2	0.9242	129077490
TWOSTAGE	EAGLE2.4.1	Kpbwt=10000	0.5	0.9461	23504726
TWOSTAGE	CONSENSUS	Default	0.0001	0.216	86071
TWOSTAGE	CONSENSUS	Default	0.0005	0.4396	1181521
TWOSTAGE	CONSENSUS	Default	0.001	0.5963	1186016
TWOSTAGE	CONSENSUS	Default	0.005	0.7218	5460721
TWOSTAGE	CONSENSUS	Default	0.01	0.8042	2962562
TWOSTAGE	CONSENSUS	Default	0.05	0.8574	9267817
TWOSTAGE	CONSENSUS	Default	0.1	0.8981	8469696
TWOSTAGE	CONSENSUS	Default	0.2	0.9263	129077490
TWOSTAGE	CONSENSUS	Default	0.5	0.9475	23504726
Cohort2015i	BEAGLE5	phase-states=280	0.0001	0.229	86071
Cohort2015i	BEAGLE5	phase-states=280	0.0005	0.4617	1181521
Cohort2015i	BEAGLE5	phase-states=280	0.001	0.6185	1186016
Cohort2015i	BEAGLE5	phase-states=280	0.005	0.7466	5460721
Cohort2015i	BEAGLE5	phase-states=280	0.01	0.8175	2962562
Cohort2015i	BEAGLE5	phase-states=280	0.05	0.8906	9267817
Cohort2015i	BEAGLE5	phase-states=280	0.1	0.9129	8469696
Cohort2015i	BEAGLE5	phase-states=280	0.2	0.9297	129077490
Cohort2015i	BEAGLE5	phase-states=280	0.5	0.9456	23504726
Cohort2015i	SHAPEIT4.1.2	pbwt-depth=4	0.0001	0.2344	86071
Cohort2015i	SHAPEIT4.1.2	pbwt-depth=4	0.0005	0.4681	1181521
Cohort2015i	SHAPEIT4.1.2	pbwt-depth=4	0.001	0.6281	1186016
Cohort2015i	SHAPEIT4.1.2	pbwt-depth=4	0.005	0.7483	5460721
Cohort2015i	SHAPEIT4.1.2	pbwt-depth=4	0.01	0.8165	2962562
Cohort2015i	SHAPEIT4.1.2	pbwt-depth=4	0.05	0.8911	9267817
Cohort2015i	SHAPEIT4.1.2	pbwt-depth=4	0.1	0.9118	8469696
Cohort2015i	SHAPEIT4.1.2	pbwt-depth=4	0.2	0.9291	129077490
Cohort2015i	SHAPEIT4.1.2	pbwt-depth=4	0.5	0.9452	23504726
Cohort2015i	EAGLE2.4.1	Kpbwt=10000	0.0001	0.2265	86071
Cohort2015i	EAGLE2.4.1	Kpbwt=10000	0.0005	0.4537	1181521
Cohort2015i	EAGLE2.4.1	Kpbwt=10000	0.001	0.6164	1186016
Cohort2015i	EAGLE2.4.1	Kpbwt=10000	0.005	0.7414	5460721
Cohort2015i	EAGLE2.4.1	Kpbwt=10000	0.01	0.8126	2962562
Cohort2015i	EAGLE2.4.1	Kpbwt=10000	0.05	0.8893	9267817
Cohort2015i	EAGLE2.4.1	Kpbwt=10000	0.1	0.9113	8469696
Cohort2015i	EAGLE2.4.1	Kpbwt=10000	0.2	0.9282	129077490
Cohort2015i	EAGLE2.4.1	Kpbwt=10000	0.5	0.945	23504726
Cohort2015i	CONSENSUS	Default	0.0001	0.2392	86071
Cohort2015i	CONSENSUS	Default	0.0005	0.4747	1181521
Cohort2015i	CONSENSUS	Default	0.001	0.6362	1186016
Cohort2015i	CONSENSUS	Default	0.005	0.7578	5460721
Cohort2015i	CONSENSUS	Default	0.01	0.8259	2962562
Cohort2015i	CONSENSUS	Default	0.05	0.896	9267817
Cohort2015i	CONSENSUS	Default	0.1	0.9171	8469696
Cohort2015i	CONSENSUS	Default	0.2	0.9328	129077490
Cohort2015i	CONSENSUS	Default	0.5	0.9483	23504726
