# Supplementary material for: Accuracy of haplotype estimation and whole genome imputation affects complex trait analyses in complex biobanks
Source: Commun Biol. 2023 Jan 26;6:101. doi: 10.1038/s42003-023-04477-y (PMC9876938; doi:10.1038/s42003-023-04477-y)
Supplement: Supplementary file 8 — Supplementary Data 5 [file 42003_2023_4477_MOESM8_ESM.xlsx]

## Sheet: Sheet1
# Comparison of imputation accuracy across three different tools within the masked loci on chr22
PROTOCOL	METHOD	MAF	N	Rsq
SEPARATE	BEAGLE5	0.005	908287	0.6634
SEPARATE	BEAGLE5	0.01	259561	0.6307
SEPARATE	BEAGLE5	0.05	1037705	0.9121
SEPARATE	BEAGLE5	0.1	778316	0.9414
SEPARATE	BEAGLE5	0.2	2203883	0.9407
SEPARATE	BEAGLE5	0.5	9848182	0.9129
INTERSECTION	BEAGLE5	0.005	908287	0.4847
INTERSECTION	BEAGLE5	0.01	259561	0.1762
INTERSECTION	BEAGLE5	0.05	1037705	0.7553
INTERSECTION	BEAGLE5	0.1	778316	0.7792
INTERSECTION	BEAGLE5	0.2	2203883	0.8035
INTERSECTION	BEAGLE5	0.5	9848182	0.7766
UNION	BEAGLE5	0.005	908287	0.6066
UNION	BEAGLE5	0.01	259561	0.6018
UNION	BEAGLE5	0.05	1037705	0.8523
UNION	BEAGLE5	0.1	778316	0.9047
UNION	BEAGLE5	0.2	2203883	0.9111
UNION	BEAGLE5	0.5	9848182	0.8833
TWOSTAGE	BEAGLE5	0.005	908287	0.6649
TWOSTAGE	BEAGLE5	0.01	259561	0.6384
TWOSTAGE	BEAGLE5	0.05	1037705	0.9122
TWOSTAGE	BEAGLE5	0.1	778316	0.9419
TWOSTAGE	BEAGLE5	0.2	2203883	0.9417
TWOSTAGE	BEAGLE5	0.5	9848182	0.913
SEPARATE	MInimac4	0.005	908287	0.6637
SEPARATE	MInimac4	0.01	259561	0.6173
SEPARATE	MInimac4	0.05	1037705	0.913
SEPARATE	MInimac4	0.1	778316	0.9363
SEPARATE	MInimac4	0.2	2203883	0.9338
SEPARATE	MInimac4	0.5	9848182	0.8922
INTERSECTION	MInimac4	0.005	908287	0.4722
INTERSECTION	MInimac4	0.01	259561	0.1668
INTERSECTION	MInimac4	0.05	1037705	0.7208
INTERSECTION	MInimac4	0.1	778316	0.7438
INTERSECTION	MInimac4	0.2	2203883	0.7391
INTERSECTION	MInimac4	0.5	9848182	0.728
UNION	MInimac4	0.005	908287	0.6353
UNION	MInimac4	0.01	259561	0.6058
UNION	MInimac4	0.05	1037705	0.8759
UNION	MInimac4	0.1	778316	0.9165
UNION	MInimac4	0.2	2203883	0.9184
UNION	MInimac4	0.5	9848182	0.8862
TWOSTAGE	MInimac4	0.005	908287	0.6502
TWOSTAGE	MInimac4	0.01	259561	0.6009
TWOSTAGE	MInimac4	0.05	1037705	0.8983
TWOSTAGE	MInimac4	0.1	778316	0.9311
TWOSTAGE	MInimac4	0.2	2203883	0.9291
TWOSTAGE	MInimac4	0.5	9848182	0.8929
SEPARATE	Impute5	0.005	908287	0.6333
SEPARATE	Impute5	0.01	259561	0.5793
SEPARATE	Impute5	0.05	1037705	0.9054
SEPARATE	Impute5	0.1	778316	0.935
SEPARATE	Impute5	0.2	2203883	0.9332
SEPARATE	Impute5	0.5	9848182	0.9011
INTERSECTION	Impute5	0.005	908287	0.4152
INTERSECTION	Impute5	0.01	259561	0.1323
INTERSECTION	Impute5	0.05	1037705	0.7193
INTERSECTION	Impute5	0.1	778316	0.7496
INTERSECTION	Impute5	0.2	2203883	0.7712
INTERSECTION	Impute5	0.5	9848182	0.7395
UNION	Impute5	0.005	908287	0.6007
UNION	Impute5	0.01	259561	0.5707
UNION	Impute5	0.05	1037705	0.8578
UNION	Impute5	0.1	778316	0.9082
UNION	Impute5	0.2	2203883	0.9111
UNION	Impute5	0.5	9848182	0.8791
TWOSTAGE	Impute5	0.005	908287	0.6212
TWOSTAGE	Impute5	0.01	259561	0.5714
TWOSTAGE	Impute5	0.05	1037705	0.8937
TWOSTAGE	Impute5	0.1	778316	0.9289
TWOSTAGE	Impute5	0.2	2203883	0.9276
TWOSTAGE	Impute5	0.5	9848182	0.8922
