# Supplementary material for: Accuracy of haplotype estimation and whole genome imputation affects complex trait analyses in complex biobanks
Source: Commun Biol. 2023 Jan 26;6:101. doi: 10.1038/s42003-023-04477-y (PMC9876938; doi:10.1038/s42003-023-04477-y)
Supplement: Supplementary file 9 — Supplementary Data 6 [file 42003_2023_4477_MOESM9_ESM.xlsx]

## Sheet: Imputation accuracy by parental
# Imputation Accuracy in 10000 masked SNPs, grouped by Parental Origin
PROTOCOL	PARENTAL_ORIGIN	MaxMAF	N	Rsq
INTERSECTION	Africa	0.0005	6032	6.09e-07
INTERSECTION	Africa	0.001	20349	0.160307
INTERSECTION	Africa	0.005	138657	0.261952
INTERSECTION	Africa	0.01	128849	0.466091
INTERSECTION	Africa	0.05	615087	0.535041
INTERSECTION	Africa	0.1	542044	0.549258
INTERSECTION	Africa	0.2	1429543	0.572371
INTERSECTION	Africa	0.5	4630095	0.605912
INTERSECTION	Africa_Denmark	0.0005	5828	0.465058
INTERSECTION	Africa_Denmark	0.001	19669	0.467372
INTERSECTION	Africa_Denmark	0.005	134034	0.496948
INTERSECTION	Africa_Denmark	0.01	124549	0.605372
INTERSECTION	Africa_Denmark	0.05	594853	0.677545
INTERSECTION	Africa_Denmark	0.1	524212	0.720381
INTERSECTION	Africa_Denmark	0.2	1382383	0.756265
INTERSECTION	Africa_Denmark	0.5	4476392	0.786854
INTERSECTION	Asia	0.0005	7934	0.00901555
INTERSECTION	Asia	0.001	26772	0.0593707
INTERSECTION	Asia	0.005	182419	0.193878
INTERSECTION	Asia	0.01	169530	0.438745
INTERSECTION	Asia	0.05	809427	0.586624
INTERSECTION	Asia	0.1	713426	0.626084
INTERSECTION	Asia	0.2	1881306	0.637857
INTERSECTION	Asia	0.5	6093012	0.674053
INTERSECTION	Asia_Denmark	0.0005	8955	0.187446
INTERSECTION	Asia_Denmark	0.001	30226	0.490678
INTERSECTION	Asia_Denmark	0.005	205941	0.44562
INTERSECTION	Asia_Denmark	0.01	191375	0.579595
INTERSECTION	Asia_Denmark	0.05	913819	0.668696
INTERSECTION	Asia_Denmark	0.1	805380	0.709019
INTERSECTION	Asia_Denmark	0.2	2123723	0.745089
INTERSECTION	Asia_Denmark	0.5	6877066	0.77701
INTERSECTION	Australia_Denmark	0.0005	991	0.241106
INTERSECTION	Australia_Denmark	0.001	3348	0.519229
INTERSECTION	Australia_Denmark	0.005	22811	0.607548
INTERSECTION	Australia_Denmark	0.01	21191	0.689851
INTERSECTION	Australia_Denmark	0.05	101208	0.784056
INTERSECTION	Australia_Denmark	0.1	89181	0.855212
INTERSECTION	Australia_Denmark	0.2	235181	0.871323
INTERSECTION	Australia_Denmark	0.5	761379	0.879825
INTERSECTION	Denmark	0.0005	879293	0.378099
INTERSECTION	Denmark	0.001	2968255	0.544502
INTERSECTION	Denmark	0.005	20223273	0.642071
INTERSECTION	Denmark	0.01	18792891	0.698968
INTERSECTION	Denmark	0.05	89767862	0.798686
INTERSECTION	Denmark	0.1	79106797	0.868987
INTERSECTION	Denmark	0.2	208582257	0.881856
INTERSECTION	Denmark	0.5	675433806	0.889431
INTERSECTION	Denmark_Europe	0.0005	32335	0.256531
INTERSECTION	Denmark_Europe	0.001	109171	0.563553
INTERSECTION	Denmark_Europe	0.005	743773	0.578366
INTERSECTION	Denmark_Europe	0.01	691188	0.647876
INTERSECTION	Denmark_Europe	0.05	3301430	0.750819
INTERSECTION	Denmark_Europe	0.1	2909290	0.828322
INTERSECTION	Denmark_Europe	0.2	7670946	0.847994
INTERSECTION	Denmark_Europe	0.5	24839967	0.861435
INTERSECTION	Denmark_Greenland	0.0005	5831	0.369754
INTERSECTION	Denmark_Greenland	0.001	19679	0.444991
INTERSECTION	Denmark_Greenland	0.005	134051	0.550611
INTERSECTION	Denmark_Greenland	0.01	124570	0.678024
INTERSECTION	Denmark_Greenland	0.05	595004	0.748649
INTERSECTION	Denmark_Greenland	0.1	524340	0.806443
INTERSECTION	Denmark_Greenland	0.2	1382577	0.836994
INTERSECTION	Denmark_Greenland	0.5	4476896	0.854124
INTERSECTION	Denmark_MiddleEast	0.0005	4614	0.615207
INTERSECTION	Denmark_MiddleEast	0.001	15577	0.438587
INTERSECTION	Denmark_MiddleEast	0.005	106113	0.458071
INTERSECTION	Denmark_MiddleEast	0.01	98594	0.545467
INTERSECTION	Denmark_MiddleEast	0.05	470948	0.667732
INTERSECTION	Denmark_MiddleEast	0.1	415016	0.749932
INTERSECTION	Denmark_MiddleEast	0.2	1094386	0.778695
INTERSECTION	Denmark_MiddleEast	0.5	3544314	0.802642
INTERSECTION	Denmark_Scandinavia	0.0005	19350	0.260684
INTERSECTION	Denmark_Scandinavia	0.001	65308	0.526429
INTERSECTION	Denmark_Scandinavia	0.005	445001	0.657798
INTERSECTION	Denmark_Scandinavia	0.01	413516	0.698784
INTERSECTION	Denmark_Scandinavia	0.05	1975193	0.803183
INTERSECTION	Denmark_Scandinavia	0.1	1740548	0.873208
INTERSECTION	Denmark_Scandinavia	0.2	4589569	0.884787
INTERSECTION	Denmark_Scandinavia	0.5	14862134	0.892324
INTERSECTION	Denmark_Unknown	0.0005	11031	0.48208
INTERSECTION	Denmark_Unknown	0.001	37247	0.555194
INTERSECTION	Denmark_Unknown	0.005	253760	0.622175
INTERSECTION	Denmark_Unknown	0.01	235801	0.663949
INTERSECTION	Denmark_Unknown	0.05	1126273	0.765754
INTERSECTION	Denmark_Unknown	0.1	992613	0.835754
INTERSECTION	Denmark_Unknown	0.2	2617213	0.856198
INTERSECTION	Denmark_Unknown	0.5	8475381	0.869229
INTERSECTION	Europe	0.0005	15782	0.104641
INTERSECTION	Europe	0.001	53272	0.306961
INTERSECTION	Europe	0.005	362957	0.285598
INTERSECTION	Europe	0.01	337267	0.402348
INTERSECTION	Europe	0.05	1610982	0.592162
INTERSECTION	Europe	0.1	1419674	0.69116
INTERSECTION	Europe	0.2	3743207	0.71899
INTERSECTION	Europe	0.5	12122315	0.747618
INTERSECTION	MiddleEast	0.0005	10742	0.309412
INTERSECTION	MiddleEast	0.001	36245	0.139462
INTERSECTION	MiddleEast	0.005	246965	0.164738
INTERSECTION	MiddleEast	0.01	229499	0.332686
INTERSECTION	MiddleEast	0.05	1096049	0.511425
INTERSECTION	MiddleEast	0.1	965812	0.600146
INTERSECTION	MiddleEast	0.2	2546894	0.630784
INTERSECTION	MiddleEast	0.5	8247559	0.669167
INTERSECTION	Scandinavia	0.0005	1423	8.71e-06
INTERSECTION	Scandinavia	0.001	4803	0.690786
INTERSECTION	Scandinavia	0.005	32737	0.671174
INTERSECTION	Scandinavia	0.01	30424	0.693605
INTERSECTION	Scandinavia	0.05	145311	0.802014
INTERSECTION	Scandinavia	0.1	128048	0.877935
INTERSECTION	Scandinavia	0.2	337693	0.884541
INTERSECTION	Scandinavia	0.5	1093720	0.891021
TWOSTAGE	Africa	0.0005	6032	4.19e-07
TWOSTAGE	Africa	0.001	20349	0.427486
TWOSTAGE	Africa	0.005	138657	0.400463
TWOSTAGE	Africa	0.01	128849	0.614682
TWOSTAGE	Africa	0.05	615087	0.744447
TWOSTAGE	Africa	0.1	542044	0.769997
TWOSTAGE	Africa	0.2	1429543	0.780617
TWOSTAGE	Africa	0.5	4630095	0.795701
TWOSTAGE	Africa_Denmark	0.0005	5828	0.500572
TWOSTAGE	Africa_Denmark	0.001	19669	0.685459
TWOSTAGE	Africa_Denmark	0.005	134034	0.618841
TWOSTAGE	Africa_Denmark	0.01	124549	0.750636
TWOSTAGE	Africa_Denmark	0.05	594853	0.83899
TWOSTAGE	Africa_Denmark	0.1	524212	0.875113
TWOSTAGE	Africa_Denmark	0.2	1382383	0.891998
TWOSTAGE	Africa_Denmark	0.5	4476392	0.905534
TWOSTAGE	Asia	0.0005	7934	0.141638
TWOSTAGE	Asia	0.001	26772	0.0989655
TWOSTAGE	Asia	0.005	182419	0.337834
TWOSTAGE	Asia	0.01	169530	0.658855
TWOSTAGE	Asia	0.05	809427	0.803045
TWOSTAGE	Asia	0.1	713426	0.847558
TWOSTAGE	Asia	0.2	1881306	0.847908
TWOSTAGE	Asia	0.5	6093012	0.856607
TWOSTAGE	Asia_Denmark	0.0005	8955	0.290561
TWOSTAGE	Asia_Denmark	0.001	30226	0.623227
TWOSTAGE	Asia_Denmark	0.005	205941	0.568258
TWOSTAGE	Asia_Denmark	0.01	191375	0.755277
TWOSTAGE	Asia_Denmark	0.05	913819	0.844128
TWOSTAGE	Asia_Denmark	0.1	805380	0.883757
TWOSTAGE	Asia_Denmark	0.2	2123723	0.895065
TWOSTAGE	Asia_Denmark	0.5	6877066	0.904583
TWOSTAGE	Australia_Denmark	0.0005	991	0.166882
TWOSTAGE	Australia_Denmark	0.001	3348	0.757128
TWOSTAGE	Australia_Denmark	0.005	22811	0.692104
TWOSTAGE	Australia_Denmark	0.01	21191	0.801839
TWOSTAGE	Australia_Denmark	0.05	101208	0.888935
TWOSTAGE	Australia_Denmark	0.1	89181	0.950333
TWOSTAGE	Australia_Denmark	0.2	235181	0.953483
TWOSTAGE	Australia_Denmark	0.5	761379	0.95606
TWOSTAGE	Denmark	0.0005	879293	0.446687
TWOSTAGE	Denmark	0.001	2968255	0.687821
TWOSTAGE	Denmark	0.005	20223273	0.743903
TWOSTAGE	Denmark	0.01	18792891	0.804063
TWOSTAGE	Denmark	0.05	89767862	0.897799
TWOSTAGE	Denmark	0.1	79106797	0.954671
TWOSTAGE	Denmark	0.2	208582257	0.958707
TWOSTAGE	Denmark	0.5	675433806	0.959844
TWOSTAGE	Denmark_Europe	0.0005	32335	0.320686
TWOSTAGE	Denmark_Europe	0.001	109171	0.689041
TWOSTAGE	Denmark_Europe	0.005	743773	0.687936
TWOSTAGE	Denmark_Europe	0.01	691188	0.761193
TWOSTAGE	Denmark_Europe	0.05	3301430	0.873085
TWOSTAGE	Denmark_Europe	0.1	2909290	0.93726
TWOSTAGE	Denmark_Europe	0.2	7670946	0.944774
TWOSTAGE	Denmark_Europe	0.5	24839967	0.947566
TWOSTAGE	Denmark_Greenland	0.0005	5831	0.484896
TWOSTAGE	Denmark_Greenland	0.001	19679	0.634559
TWOSTAGE	Denmark_Greenland	0.005	134051	0.703691
TWOSTAGE	Denmark_Greenland	0.01	124570	0.7782
TWOSTAGE	Denmark_Greenland	0.05	595004	0.880686
TWOSTAGE	Denmark_Greenland	0.1	524340	0.926929
TWOSTAGE	Denmark_Greenland	0.2	1382577	0.937824
TWOSTAGE	Denmark_Greenland	0.5	4476896	0.942122
TWOSTAGE	Denmark_MiddleEast	0.0005	4614	0.640184
TWOSTAGE	Denmark_MiddleEast	0.001	15577	0.47601
TWOSTAGE	Denmark_MiddleEast	0.005	106113	0.594138
TWOSTAGE	Denmark_MiddleEast	0.01	98594	0.675207
TWOSTAGE	Denmark_MiddleEast	0.05	470948	0.824169
TWOSTAGE	Denmark_MiddleEast	0.1	415016	0.899637
TWOSTAGE	Denmark_MiddleEast	0.2	1094386	0.91086
TWOSTAGE	Denmark_MiddleEast	0.5	3544314	0.918053
TWOSTAGE	Denmark_Scandinavia	0.0005	19350	0.287634
TWOSTAGE	Denmark_Scandinavia	0.001	65308	0.729743
TWOSTAGE	Denmark_Scandinavia	0.005	445001	0.751211
TWOSTAGE	Denmark_Scandinavia	0.01	413516	0.802712
TWOSTAGE	Denmark_Scandinavia	0.05	1975193	0.899615
TWOSTAGE	Denmark_Scandinavia	0.1	1740548	0.956117
TWOSTAGE	Denmark_Scandinavia	0.2	4589569	0.959643
TWOSTAGE	Denmark_Scandinavia	0.5	14862134	0.960901
TWOSTAGE	Denmark_Unknown	0.0005	11031	0.520324
TWOSTAGE	Denmark_Unknown	0.001	37247	0.649688
TWOSTAGE	Denmark_Unknown	0.005	253760	0.72382
TWOSTAGE	Denmark_Unknown	0.01	235801	0.778438
TWOSTAGE	Denmark_Unknown	0.05	1126273	0.881566
TWOSTAGE	Denmark_Unknown	0.1	992613	0.939737
TWOSTAGE	Denmark_Unknown	0.2	2617213	0.946896
TWOSTAGE	Denmark_Unknown	0.5	8475381	0.95038
TWOSTAGE	Europe	0.0005	15782	0.0952595
TWOSTAGE	Europe	0.001	53272	0.392506
TWOSTAGE	Europe	0.005	362957	0.461478
TWOSTAGE	Europe	0.01	337267	0.574513
TWOSTAGE	Europe	0.05	1610982	0.787318
TWOSTAGE	Europe	0.1	1419674	0.87861
TWOSTAGE	Europe	0.2	3743207	0.888767
TWOSTAGE	Europe	0.5	12122315	0.895708
TWOSTAGE	MiddleEast	0.0005	10742	0.360963
TWOSTAGE	MiddleEast	0.001	36245	0.236934
TWOSTAGE	MiddleEast	0.005	246965	0.348176
TWOSTAGE	MiddleEast	0.01	229499	0.506045
TWOSTAGE	MiddleEast	0.05	1096049	0.7454
TWOSTAGE	MiddleEast	0.1	965812	0.835217
TWOSTAGE	MiddleEast	0.2	2546894	0.846569
TWOSTAGE	MiddleEast	0.5	8247559	0.856771
TWOSTAGE	Scandinavia	0.0005	1423	3.53e-06
TWOSTAGE	Scandinavia	0.001	4803	0.862031
TWOSTAGE	Scandinavia	0.005	32737	0.765732
TWOSTAGE	Scandinavia	0.01	30424	0.77697
TWOSTAGE	Scandinavia	0.05	145311	0.898448
TWOSTAGE	Scandinavia	0.1	128048	0.958114
TWOSTAGE	Scandinavia	0.2	337693	0.960066
TWOSTAGE	Scandinavia	0.5	1093720	0.961573
UNION	Africa	0.0005	6032	4.81e-07
UNION	Africa	0.001	20349	0.403082
UNION	Africa	0.005	138657	0.322284
UNION	Africa	0.01	128849	0.491274
UNION	Africa	0.05	615087	0.652875
UNION	Africa	0.1	542044	0.686129
UNION	Africa	0.2	1429543	0.703303
UNION	Africa	0.5	4630095	0.727193
UNION	Africa_Denmark	0.0005	5828	0.447402
UNION	Africa_Denmark	0.001	19669	0.596425
UNION	Africa_Denmark	0.005	134034	0.544825
UNION	Africa_Denmark	0.01	124549	0.673673
UNION	Africa_Denmark	0.05	594853	0.785867
UNION	Africa_Denmark	0.1	524212	0.831379
UNION	Africa_Denmark	0.2	1382383	0.853858
UNION	Africa_Denmark	0.5	4476392	0.872877
UNION	Asia	0.0005	7934	0.0358194
UNION	Asia	0.001	26772	0.0789579
UNION	Asia	0.005	182419	0.294953
UNION	Asia	0.01	169530	0.593489
UNION	Asia	0.05	809427	0.760101
UNION	Asia	0.1	713426	0.81155
UNION	Asia	0.2	1881306	0.812784
UNION	Asia	0.5	6093012	0.824118
UNION	Asia_Denmark	0.0005	8955	0.267604
UNION	Asia_Denmark	0.001	30226	0.553782
UNION	Asia_Denmark	0.005	205941	0.509028
UNION	Asia_Denmark	0.01	191375	0.676
UNION	Asia_Denmark	0.05	913819	0.802694
UNION	Asia_Denmark	0.1	805380	0.850027
UNION	Asia_Denmark	0.2	2123723	0.862916
UNION	Asia_Denmark	0.5	6877066	0.876326
UNION	Australia_Denmark	0.0005	991	0.282885
UNION	Australia_Denmark	0.001	3348	0.760381
UNION	Australia_Denmark	0.005	22811	0.653755
UNION	Australia_Denmark	0.01	21191	0.726543
UNION	Australia_Denmark	0.05	101208	0.849163
UNION	Australia_Denmark	0.1	89181	0.916871
UNION	Australia_Denmark	0.2	235181	0.928542
UNION	Australia_Denmark	0.5	761379	0.934425
UNION	Denmark	0.0005	879293	0.382686
UNION	Denmark	0.001	2968255	0.585618
UNION	Denmark	0.005	20223273	0.684072
UNION	Denmark	0.01	18792891	0.740758
UNION	Denmark	0.05	89767862	0.849236
UNION	Denmark	0.1	79106797	0.918157
UNION	Denmark	0.2	208582257	0.92901
UNION	Denmark	0.5	675433806	0.935456
UNION	Denmark_Europe	0.0005	32335	0.291332
UNION	Denmark_Europe	0.001	109171	0.600923
UNION	Denmark_Europe	0.005	743773	0.630449
UNION	Denmark_Europe	0.01	691188	0.711663
UNION	Denmark_Europe	0.05	3301430	0.829646
UNION	Denmark_Europe	0.1	2909290	0.906127
UNION	Denmark_Europe	0.2	7670946	0.918785
UNION	Denmark_Europe	0.5	24839967	0.925581
UNION	Denmark_Greenland	0.0005	5831	0.322002
UNION	Denmark_Greenland	0.001	19679	0.559081
UNION	Denmark_Greenland	0.005	134051	0.60924
UNION	Denmark_Greenland	0.01	124570	0.701648
UNION	Denmark_Greenland	0.05	595004	0.788603
UNION	Denmark_Greenland	0.1	524340	0.853058
UNION	Denmark_Greenland	0.2	1382577	0.884437
UNION	Denmark_Greenland	0.5	4476896	0.899498
UNION	Denmark_MiddleEast	0.0005	4614	0.484072
UNION	Denmark_MiddleEast	0.001	15577	0.416614
UNION	Denmark_MiddleEast	0.005	106113	0.51918
UNION	Denmark_MiddleEast	0.01	98594	0.598551
UNION	Denmark_MiddleEast	0.05	470948	0.767761
UNION	Denmark_MiddleEast	0.1	415016	0.859212
UNION	Denmark_MiddleEast	0.2	1094386	0.876987
UNION	Denmark_MiddleEast	0.5	3544314	0.889199
UNION	Denmark_Scandinavia	0.0005	19350	0.22494
UNION	Denmark_Scandinavia	0.001	65308	0.608123
UNION	Denmark_Scandinavia	0.005	445001	0.697957
UNION	Denmark_Scandinavia	0.01	413516	0.751209
UNION	Denmark_Scandinavia	0.05	1975193	0.858733
UNION	Denmark_Scandinavia	0.1	1740548	0.925478
UNION	Denmark_Scandinavia	0.2	4589569	0.934384
UNION	Denmark_Scandinavia	0.5	14862134	0.940168
UNION	Denmark_Unknown	0.0005	11031	0.522966
UNION	Denmark_Unknown	0.001	37247	0.569285
UNION	Denmark_Unknown	0.005	253760	0.663188
UNION	Denmark_Unknown	0.01	235801	0.716917
UNION	Denmark_Unknown	0.05	1126273	0.834494
UNION	Denmark_Unknown	0.1	992613	0.90403
UNION	Denmark_Unknown	0.2	2617213	0.917926
UNION	Denmark_Unknown	0.5	8475381	0.925929
UNION	Europe	0.0005	15782	0.0645906
UNION	Europe	0.001	53272	0.290829
UNION	Europe	0.005	362957	0.367918
UNION	Europe	0.01	337267	0.507766
UNION	Europe	0.05	1610982	0.721072
UNION	Europe	0.1	1419674	0.829611
UNION	Europe	0.2	3743207	0.847152
UNION	Europe	0.5	12122315	0.860119
UNION	MiddleEast	0.0005	10742	0.0657222
UNION	MiddleEast	0.001	36245	0.147525
UNION	MiddleEast	0.005	246965	0.278374
UNION	MiddleEast	0.01	229499	0.448081
UNION	MiddleEast	0.05	1096049	0.68343
UNION	MiddleEast	0.1	965812	0.787894
UNION	MiddleEast	0.2	2546894	0.804962
UNION	MiddleEast	0.5	8247559	0.820265
UNION	Scandinavia	0.0005	1423	3.83e-06
UNION	Scandinavia	0.001	4803	0.662437
UNION	Scandinavia	0.005	32737	0.706619
UNION	Scandinavia	0.01	30424	0.727493
UNION	Scandinavia	0.05	145311	0.866844
UNION	Scandinavia	0.1	128048	0.929362
UNION	Scandinavia	0.2	337693	0.938489
UNION	Scandinavia	0.5	1093720	0.943713
SEPARATE	Africa_Denmark	0.0005	5828	0.50743
SEPARATE	Africa_Denmark	0.001	19669	0.647059
SEPARATE	Africa_Denmark	0.005	134034	0.617732
SEPARATE	Africa_Denmark	0.01	124549	0.745767
SEPARATE	Africa_Denmark	0.05	594853	0.838202
SEPARATE	Africa_Denmark	0.1	524212	0.874126
SEPARATE	Africa_Denmark	0.2	1382383	0.891721
SEPARATE	Africa_Denmark	0.5	4476392	0.905278
SEPARATE	Africa	0.0005	6032	5e-07
SEPARATE	Africa	0.001	20349	0.412052
SEPARATE	Africa	0.005	138657	0.40542
SEPARATE	Africa	0.01	128849	0.604798
SEPARATE	Africa	0.05	615087	0.742693
SEPARATE	Africa	0.1	542044	0.767332
SEPARATE	Africa	0.2	1429543	0.777817
SEPARATE	Africa	0.5	4630095	0.793489
SEPARATE	Asia_Denmark	0.0005	8955	0.286916
SEPARATE	Asia_Denmark	0.001	30226	0.6052
SEPARATE	Asia_Denmark	0.005	205941	0.566474
SEPARATE	Asia_Denmark	0.01	191375	0.752881
SEPARATE	Asia_Denmark	0.05	913819	0.843405
SEPARATE	Asia_Denmark	0.1	805380	0.883109
SEPARATE	Asia_Denmark	0.2	2123723	0.894573
SEPARATE	Asia_Denmark	0.5	6877066	0.904202
SEPARATE	Asia	0.0005	7934	0.0746574
SEPARATE	Asia	0.001	26772	0.116867
SEPARATE	Asia	0.005	182419	0.32311
SEPARATE	Asia	0.01	169530	0.641937
SEPARATE	Asia	0.05	809427	0.798077
SEPARATE	Asia	0.1	713426	0.84324
SEPARATE	Asia	0.2	1881306	0.843822
SEPARATE	Asia	0.5	6093012	0.853266
SEPARATE	Australia_Denmark	0.0005	991	0.179908
SEPARATE	Australia_Denmark	0.001	3348	0.757569
SEPARATE	Australia_Denmark	0.005	22811	0.689999
SEPARATE	Australia_Denmark	0.01	21191	0.794304
SEPARATE	Australia_Denmark	0.05	101208	0.888265
SEPARATE	Australia_Denmark	0.1	89181	0.949973
SEPARATE	Australia_Denmark	0.2	235181	0.95328
SEPARATE	Australia_Denmark	0.5	761379	0.955983
SEPARATE	Denmark_Europe	0.0005	32335	0.324093
SEPARATE	Denmark_Europe	0.001	109171	0.682415
SEPARATE	Denmark_Europe	0.005	743773	0.687235
SEPARATE	Denmark_Europe	0.01	691188	0.760341
SEPARATE	Denmark_Europe	0.05	3301430	0.872663
SEPARATE	Denmark_Europe	0.1	2909290	0.936828
SEPARATE	Denmark_Europe	0.2	7670946	0.94463
SEPARATE	Denmark_Europe	0.5	24839967	0.947365
SEPARATE	Denmark_Greenland	0.0005	5831	0.497514
SEPARATE	Denmark_Greenland	0.001	19679	0.634695
SEPARATE	Denmark_Greenland	0.005	134051	0.698223
SEPARATE	Denmark_Greenland	0.01	124570	0.778005
SEPARATE	Denmark_Greenland	0.05	595004	0.880944
SEPARATE	Denmark_Greenland	0.1	524340	0.926948
SEPARATE	Denmark_Greenland	0.2	1382577	0.937783
SEPARATE	Denmark_Greenland	0.5	4476896	0.942162
SEPARATE	Denmark	0.0005	879293	0.446039
SEPARATE	Denmark	0.001	2968255	0.687162
SEPARATE	Denmark	0.005	20223273	0.74415
SEPARATE	Denmark	0.01	18792891	0.803891
SEPARATE	Denmark	0.05	89767862	0.897874
SEPARATE	Denmark	0.1	79106797	0.954705
SEPARATE	Denmark	0.2	208582257	0.958718
SEPARATE	Denmark	0.5	675433806	0.959859
SEPARATE	Denmark_MiddleEast	0.0005	4614	0.62769
SEPARATE	Denmark_MiddleEast	0.001	15577	0.475169
SEPARATE	Denmark_MiddleEast	0.005	106113	0.594756
SEPARATE	Denmark_MiddleEast	0.01	98594	0.671751
SEPARATE	Denmark_MiddleEast	0.05	470948	0.822962
SEPARATE	Denmark_MiddleEast	0.1	415016	0.898881
SEPARATE	Denmark_MiddleEast	0.2	1094386	0.91042
SEPARATE	Denmark_MiddleEast	0.5	3544314	0.917652
SEPARATE	Denmark_N.America	0.0005	4812	0.381887
SEPARATE	Denmark_N.America	0.001	16249	0.599305
SEPARATE	Denmark_N.America	0.005	110686	0.717977
SEPARATE	Denmark_N.America	0.01	102855	0.802374
SEPARATE	Denmark_N.America	0.05	491290	0.89064
SEPARATE	Denmark_N.America	0.1	432963	0.947083
SEPARATE	Denmark_N.America	0.2	1141608	0.952187
SEPARATE	Denmark_N.America	0.5	3696887	0.954862
SEPARATE	Denmark_S.America	0.0005	3380	0.352843
SEPARATE	Denmark_S.America	0.001	11416	0.599535
SEPARATE	Denmark_S.America	0.005	77777	0.695117
SEPARATE	Denmark_S.America	0.01	72281	0.780763
SEPARATE	Denmark_S.America	0.05	345165	0.878951
SEPARATE	Denmark_S.America	0.1	304198	0.921468
SEPARATE	Denmark_S.America	0.2	802049	0.928385
SEPARATE	Denmark_S.America	0.5	2597145	0.934277
SEPARATE	Denmark_Scandinavia	0.0005	19350	0.277761
SEPARATE	Denmark_Scandinavia	0.001	65308	0.727029
SEPARATE	Denmark_Scandinavia	0.005	445001	0.750106
SEPARATE	Denmark_Scandinavia	0.01	413516	0.802795
SEPARATE	Denmark_Scandinavia	0.05	1975193	0.899801
SEPARATE	Denmark_Scandinavia	0.1	1740548	0.956048
SEPARATE	Denmark_Scandinavia	0.2	4589569	0.959597
SEPARATE	Denmark_Scandinavia	0.5	14862134	0.960878
SEPARATE	Denmark_Unknown	0.0005	11031	0.516142
SEPARATE	Denmark_Unknown	0.001	37247	0.651451
SEPARATE	Denmark_Unknown	0.005	253760	0.726152
SEPARATE	Denmark_Unknown	0.01	235801	0.77577
SEPARATE	Denmark_Unknown	0.05	1126273	0.881468
SEPARATE	Denmark_Unknown	0.1	992613	0.939614
SEPARATE	Denmark_Unknown	0.2	2617213	0.946837
SEPARATE	Denmark_Unknown	0.5	8475381	0.950356
SEPARATE	Europe	0.0005	15782	0.129385
SEPARATE	Europe	0.001	53272	0.35935
SEPARATE	Europe	0.005	362957	0.460352
SEPARATE	Europe	0.01	337267	0.573418
SEPARATE	Europe	0.05	1610982	0.785539
SEPARATE	Europe	0.1	1419674	0.875937
SEPARATE	Europe	0.2	3743207	0.886535
SEPARATE	Europe	0.5	12122315	0.89393
SEPARATE	MiddleEast	0.0005	10742	0.415552
SEPARATE	MiddleEast	0.001	36245	0.219874
SEPARATE	MiddleEast	0.005	246965	0.342258
SEPARATE	MiddleEast	0.01	229499	0.498889
SEPARATE	MiddleEast	0.05	1096049	0.739992
SEPARATE	MiddleEast	0.1	965812	0.830865
SEPARATE	MiddleEast	0.2	2546894	0.842838
SEPARATE	MiddleEast	0.5	8247559	0.85342
SEPARATE	Scandinavia	0.0005	1423	4.11e-06
SEPARATE	Scandinavia	0.001	4803	0.857637
SEPARATE	Scandinavia	0.005	32737	0.765222
SEPARATE	Scandinavia	0.01	30424	0.778936
SEPARATE	Scandinavia	0.05	145311	0.898152
SEPARATE	Scandinavia	0.1	128048	0.957939
SEPARATE	Scandinavia	0.2	337693	0.959882
SEPARATE	Scandinavia	0.5	1093720	0.96137
INTERSECTION	Denmark_N.America	0.0005	4812	0.344141
INTERSECTION	Denmark_N.America	0.001	16249	0.424255
INTERSECTION	Denmark_N.America	0.005	110686	0.623139
INTERSECTION	Denmark_N.America	0.01	102855	0.692481
INTERSECTION	Denmark_N.America	0.05	491290	0.781548
INTERSECTION	Denmark_N.America	0.1	432963	0.850355
INTERSECTION	Denmark_N.America	0.2	1141608	0.868032
INTERSECTION	Denmark_N.America	0.5	3696887	0.878924
INTERSECTION	Denmark_S.America	0.0005	3380	0.46951
INTERSECTION	Denmark_S.America	0.001	11416	0.498076
INTERSECTION	Denmark_S.America	0.005	77777	0.55199
INTERSECTION	Denmark_S.America	0.01	72281	0.661108
INTERSECTION	Denmark_S.America	0.05	345165	0.732877
INTERSECTION	Denmark_S.America	0.1	304198	0.79293
INTERSECTION	Denmark_S.America	0.2	802049	0.815643
INTERSECTION	Denmark_S.America	0.5	2597145	0.834172
TWOSTAGE	Denmark_N.America	0.0005	4812	0.382968
TWOSTAGE	Denmark_N.America	0.001	16249	0.59001
TWOSTAGE	Denmark_N.America	0.005	110686	0.71893
TWOSTAGE	Denmark_N.America	0.01	102855	0.799885
TWOSTAGE	Denmark_N.America	0.05	491290	0.890689
TWOSTAGE	Denmark_N.America	0.1	432963	0.947034
TWOSTAGE	Denmark_N.America	0.2	1141608	0.952197
TWOSTAGE	Denmark_N.America	0.5	3696887	0.954855
TWOSTAGE	Denmark_S.America	0.0005	3380	0.35648
TWOSTAGE	Denmark_S.America	0.001	11416	0.634446
TWOSTAGE	Denmark_S.America	0.005	77777	0.688361
TWOSTAGE	Denmark_S.America	0.01	72281	0.779189
TWOSTAGE	Denmark_S.America	0.05	345165	0.879102
TWOSTAGE	Denmark_S.America	0.1	304198	0.921687
TWOSTAGE	Denmark_S.America	0.2	802049	0.928532
TWOSTAGE	Denmark_S.America	0.5	2597145	0.934459
UNION	Denmark_N.America	0.0005	4812	0.0917729
UNION	Denmark_N.America	0.001	16249	0.440005
UNION	Denmark_N.America	0.005	110686	0.671431
UNION	Denmark_N.America	0.01	102855	0.763068
UNION	Denmark_N.America	0.05	491290	0.851372
UNION	Denmark_N.America	0.1	432963	0.915644
UNION	Denmark_N.America	0.2	1141608	0.927303
UNION	Denmark_N.America	0.5	3696887	0.933633
UNION	Denmark_S.America	0.0005	3380	0.300354
UNION	Denmark_S.America	0.001	11416	0.598203
UNION	Denmark_S.America	0.005	77777	0.642938
UNION	Denmark_S.America	0.01	72281	0.727746
UNION	Denmark_S.America	0.05	345165	0.838204
UNION	Denmark_S.America	0.1	304198	0.890254
UNION	Denmark_S.America	0.2	802049	0.90093
UNION	Denmark_S.America	0.5	2597145	0.910311
