# Supplementary material for: Accuracy of haplotype estimation and whole genome imputation affects complex trait analyses in complex biobanks
Source: Commun Biol. 2023 Jan 26;6:101. doi: 10.1038/s42003-023-04477-y (PMC9876938; doi:10.1038/s42003-023-04477-y)
Supplement: Supplementary file 10 — Supplementary Data 7 [file 42003_2023_4477_MOESM10_ESM.xlsx]

## Sheet: Sheet1
Discovery	Target	Variance Explained - Best Guess Genotypes	Variance Explained - Dosages	PROTOCOL	ERROR_SOURCE
2012	2015i	0.27	0	TRUTH	NONE
2015i	2012	0.24	0	TRUTH	NONE
2012	2015i	0.23	0.22	INTERSECTION	GENOTYPE ESTIMATES
2012	2015i	0.25	0.25	UNION	GENOTYPE ESTIMATES
2012	2015i	0.26	0.26	SEPARATE	GENOTYPE ESTIMATES
2012	2015i	0.26	0.26	TWOSTAGE	GENOTYPE ESTIMATES
2015i	2012	0.19	0.2	INTERSECTION	GENOTYPE ESTIMATES
2015i	2012	0.22	0.23	UNION	GENOTYPE ESTIMATES
2015i	2012	0.23	0.23	SEPARATE	GENOTYPE ESTIMATES
2015i	2012	0.23	0.23	TWOSTAGE	GENOTYPE ESTIMATES
2012	2015i	0.27	0	SEPARATE	BETA ESTIMATES
2012	2015i	0.26	0	INTERSECTION	BETA ESTIMATES
2012	2015i	0.27	0	UNION	BETA ESTIMATES
2012	2015i	0.27	0	TWOSTAGE	BETA ESTIMATES
2015i	2012	0.24	0	SEPARATE	BETA ESTIMATES
2015i	2012	0.23	0	INTERSECTION	BETA ESTIMATES
2015i	2012	0.24	0	UNION	BETA ESTIMATES
2015i	2012	0.24	0	TWOSTAGE	BETA ESTIMATES
