# Supplementary material for: Accuracy of haplotype estimation and whole genome imputation affects complex trait analyses in complex biobanks
Source: Commun Biol. 2023 Jan 26;6:101. doi: 10.1038/s42003-023-04477-y (PMC9876938; doi:10.1038/s42003-023-04477-y)
Supplement: Supplementary file 12 — Supplementary Data 9 [file 42003_2023_4477_MOESM12_ESM.xlsx]

## Sheet: Sheet1
Genomic Control Coefficient of GWAS comparing genotyped, imputed SNPs across four data integration protocols.
PROTOCOL	iPSYCH2012	iPSYCH2015i	R2	MAF	N	LAMBDA_GC
TWOSTAGE	Imputed	Imputed	0	0	10000	1.25
TWOSTAGE	Imputed	Imputed	0	0.01	9566	1.23
TWOSTAGE	Imputed	Imputed	0.3	0.01	9564	1.23
TWOSTAGE	Imputed	Imputed	0.6	0.01	9430	1.22
TWOSTAGE	Imputed	Imputed	0.8	0.01	8871	1.18
TWOSTAGE	Imputed	Imputed	0.9	0.01	7964	1.13
TWOSTAGE	Imputed	Imputed	0.95	0.01	6410	1.1
TWOSTAGE	Imputed	Imputed	1	0.01	1845	1.01
TWOSTAGE	Genotyped	Imputed	0	0	10000	1.22
TWOSTAGE	Genotyped	Imputed	0	0.01	9543	1.18
TWOSTAGE	Genotyped	Imputed	0.3	0.01	9541	1.18
TWOSTAGE	Genotyped	Imputed	0.6	0.01	9407	1.17
TWOSTAGE	Genotyped	Imputed	0.8	0.01	8849	1.15
TWOSTAGE	Genotyped	Imputed	0.9	0.01	7945	1.11
TWOSTAGE	Genotyped	Imputed	0.95	0.01	6397	1.09
TWOSTAGE	Genotyped	Imputed	1	0.01	1841	1.01
TWOSTAGE	Imputed	Genotyped	0	0	10000	1.32
TWOSTAGE	Imputed	Genotyped	0	0.01	9543	1.28
TWOSTAGE	Imputed	Genotyped	0.3	0.01	9541	1.28
TWOSTAGE	Imputed	Genotyped	0.6	0.01	9407	1.25
TWOSTAGE	Imputed	Genotyped	0.8	0.01	8849	1.21
TWOSTAGE	Imputed	Genotyped	0.9	0.01	7945	1.16
TWOSTAGE	Imputed	Genotyped	0.95	0.01	6397	1.09
TWOSTAGE	Imputed	Genotyped	1	0.01	1841	1
SEPARATE	Imputed	Imputed	0	0	10000	1.26
SEPARATE	Imputed	Imputed	0	0.01	9569	1.25
SEPARATE	Imputed	Imputed	0.3	0.01	9566	1.25
SEPARATE	Imputed	Imputed	0.6	0.01	9431	1.23
SEPARATE	Imputed	Imputed	0.8	0.01	8869	1.19
SEPARATE	Imputed	Imputed	0.9	0.01	7957	1.13
SEPARATE	Imputed	Imputed	0.95	0.01	6404	1.1
SEPARATE	Imputed	Imputed	1	0.01	1822	1
SEPARATE	Genotyped	Imputed	0	0	10000	1.21
SEPARATE	Genotyped	Imputed	0	0.01	9546	1.18
SEPARATE	Genotyped	Imputed	0.3	0.01	9544	1.18
SEPARATE	Genotyped	Imputed	0.6	0.01	9497	1.17
SEPARATE	Genotyped	Imputed	0.8	0.01	9220	1.14
SEPARATE	Genotyped	Imputed	0.9	0.01	8565	1.1
SEPARATE	Genotyped	Imputed	0.95	0.01	7105	1.07
SEPARATE	Genotyped	Imputed	1	0.01	1747	1
SEPARATE	Imputed	Genotyped	0	0	10000	1.32
SEPARATE	Imputed	Genotyped	0	0.01	9561	1.28
SEPARATE	Imputed	Genotyped	0.3	0.01	9559	1.28
SEPARATE	Imputed	Genotyped	0.6	0.01	9423	1.26
SEPARATE	Imputed	Genotyped	0.8	0.01	8858	1.21
SEPARATE	Imputed	Genotyped	0.9	0.01	7939	1.16
SEPARATE	Imputed	Genotyped	0.95	0.01	6384	1.09
SEPARATE	Imputed	Genotyped	1	0.01	1792	0.98
UNION	Imputed	Imputed	0	0	10000	2.81
UNION	Imputed	Imputed	0	0.01	9571	2.81
UNION	Imputed	Imputed	0.3	0.01	9571	2.81
UNION	Imputed	Imputed	0.6	0.01	9536	2.8
UNION	Imputed	Imputed	0.8	0.01	9326	2.74
UNION	Imputed	Imputed	0.9	0.01	8799	2.62
UNION	Imputed	Imputed	0.95	0.01	7628	2.43
UNION	Imputed	Imputed	1	0.01	1478	1.93
UNION	Genotyped	Imputed	0	0	10000	1.81
UNION	Genotyped	Imputed	0	0.01	9548	1.77
UNION	Genotyped	Imputed	0.3	0.01	9548	1.77
UNION	Genotyped	Imputed	0.6	0.01	9513	1.76
UNION	Genotyped	Imputed	0.8	0.01	9304	1.74
UNION	Genotyped	Imputed	0.9	0.01	8779	1.7
UNION	Genotyped	Imputed	0.95	0.01	7612	1.68
UNION	Genotyped	Imputed	1	0.01	1476	1.59
UNION	Imputed	Genotyped	0	0	10000	2.19
UNION	Imputed	Genotyped	0	0.01	9548	2.13
UNION	Imputed	Genotyped	0.3	0.01	9548	2.13
UNION	Imputed	Genotyped	0.6	0.01	9513	2.11
UNION	Imputed	Genotyped	0.8	0.01	9304	2.04
UNION	Imputed	Genotyped	0.9	0.01	8779	1.94
UNION	Imputed	Genotyped	0.95	0.01	7612	1.75
UNION	Imputed	Genotyped	1	0.01	1476	1.23
INTERSECTION	Imputed	Imputed	0	0	10000	1
INTERSECTION	Imputed	Imputed	0	0.01	9570	1
INTERSECTION	Imputed	Imputed	0.3	0.01	9499	1
INTERSECTION	Imputed	Imputed	0.6	0.01	8802	1
INTERSECTION	Imputed	Imputed	0.8	0.01	7183	1.01
INTERSECTION	Imputed	Imputed	0.9	0.01	5226	1
INTERSECTION	Imputed	Imputed	0.95	0.01	3096	0.97
INTERSECTION	Imputed	Imputed	1	0.01	421	0.89
TRUTH	Genotyped	Genotyped	0	0	10000	1.05
